# Supplementary material for: Transcriptomic and Metabolomic Analyses Reveal Differences in Flavonoid Pathway Gene Expression Profiles between Two Dendrobium Varieties during Vernalization
Source: Int J Mol Sci. 2023 Jul 3;24(13):11039. doi: 10.3390/ijms241311039 (PMC10342096; doi:10.3390/ijms241311039)
Supplement: Supplementary file 1 [file ijms-24-11039-s001.zip]

Archive with 4 entries (4 files):
- Figures S1 and S2.pdf
- Table S1-The primer sequences.pdf
- Table S2-Gene data of the major flavonoid.xlsx
- Table S3-Data on flavonoid content.xlsx
