# Supplementary material for: Transcriptomic and Metabolomic Analyses Reveal Differences in Flavonoid Pathway Gene Expression Profiles between Two Dendrobium Varieties during Vernalization
Source: Int J Mol Sci. 2023 Jul 3;24(13):11039. doi: 10.3390/ijms241311039 (PMC10342096; doi:10.3390/ijms241311039)
Supplement: Supplementary file 1 [file ijms-24-11039-s001.zip › Table S2-Gene data of the major flavonoid.xlsx]

## Sheet: Sheet2
#ID	DG (D.capillipes root)	DJ1 (D.capillipes annual stem)	DJ2 (D.capillipes biennial stem)	DJ3 (D.capillipes triennial stem)	DYC (D.capillipes mature leaf)	DYY (D.capillipes young leaf)	JG (D.nobile root)	JJ1 (D.nobile annual stem)	JJ2 (D.nobile biennial stem)	JJ3 (D.nobile triennial stem)	JYC (D.nobile mature leaf)	JYY (D.nobile young leaf)	COG_class	COG_class_annotation	GO_annotation	KEGG_annotation	KEGG_pathway_annotation	KOG_class	KOG_class_annotation	Pfam_annotation	Swiss-Prot_annotation	eggNOG_class	eggNOG_class_annotation	NR_annotation
gene-LOC110092537	2.1423	0.0151283	0.0329873	0	0	5.43378	0.272492	0	0	0	0	0.058223	[M]	Cell wall/membrane/envelope biogenesis	Molecular Function: catalytic activity (GO:0003824);; Biological Process: sporopollenin biosynthetic process (GO:0080110);;	K13082|2.6e-69|egu:105048473|K13082 bifunctional dihydroflavonol 4-reductase/flavanone 4-reductase [EC:1.1.1.219 1.1.1.234] | (RefSeq) dihydroflavonol 4-reductase	Flavonoid biosynthesis (ko00941)	[V]	Defense mechanisms	NAD dependent epimerase/dehydratase family	Tetraketide alpha-pyrone reductase 1 OS=Arabidopsis thaliana OX=3702 GN=TKPR1 PE=1 SV=1	V	Defense mechanisms	tetraketide alpha-pyrone reductase 1 [Dendrobium catenatum]
gene-LOC110097028	2.42867	1.36316	2.52117	3.99927	1.10213	31.9513	11.349	0.0149887	0.0532713	0	0.131033	0.835758	--	--	Molecular Function: molecular_function (GO:0003674);; Molecular Function: catalytic activity (GO:0003824);; Biological Process: biological_process (GO:0008150);; Biological Process: metabolic process (GO:0008152);; Biological Process: biosynthetic process (GO:0009058);; Biological Process: response to radiation (GO:0009314);; Biological Process: response to light stimulus (GO:0009416);; Biologica…	K05278|1.1e-104|dct:110097028|K05278 flavonol synthase [EC:1.14.20.6] | (RefSeq) flavonol synthase/flavanone 3-hydroxylase-like	Flavonoid biosynthesis (ko00941)	[QR]	Secondary metabolites biosynthesis, transport and catabolism;; General function prediction only	non-haem dioxygenase in morphine synthesis N-terminal	Flavonol synthase 1 OS=Crocosmia x crocosmiiflora OX=1053288 GN=FLS1 PE=1 SV=1	Q	Secondary metabolites biosynthesis, transport and catabolism	flavonol synthase/flavanone 3-hydroxylase-like [Dendrobium catenatum]
gene-LOC110107557	0.165109	0.054518	0	0	0.635021	0.10917	2.50093	0.210254	0.0400107	0	0.0488095	0.663844	[Q]	Secondary metabolites biosynthesis, transport and catabolism	Molecular Function: oxidoreductase activity (GO:0016491);; Molecular Function: metal ion binding (GO:0046872);;	K05278|3.1e-52|atr:18425281|K05278 flavonol synthase [EC:1.14.20.6] | (RefSeq) flavonol synthase/flavanone 3-hydroxylase	Flavonoid biosynthesis (ko00941)	[QR]	Secondary metabolites biosynthesis, transport and catabolism;; General function prediction only	non-haem dioxygenase in morphine synthesis N-terminal	Probable 2-oxoglutarate-dependent dioxygenase At3g111800 OS=Arabidopsis thaliana OX=3702 GN=At3g11180 PE=2 SV=1	Q	Secondary metabolites biosynthesis, transport and catabolism	probable 2-oxoglutarate-dependent dioxygenase At3g111800 [Dendrobium catenatum]
gene-LOC110115941	39.2277	6.90055	21.6419	15.9758	29.7493	7.94272	9.46871	0.428663	2.43564	7.20924	2.79766	0.217347	[QV]	Secondary metabolites biosynthesis, transport and catabolism;; Defense mechanisms	Molecular Function: monooxygenase activity (GO:0004497);; Molecular Function: iron ion binding (GO:0005506);; Molecular Function: oxidoreductase activity, acting on paired donors, with incorporation or reduction of molecular oxygen (GO:0016705);; Molecular Function: heme binding (GO:0020037);;	K05280|1.8e-295|dct:110115941|K05280 flavonoid 3'-monooxygenase [EC:1.14.14.82] | (RefSeq) flavonoid 3'-monooxygenase isoform X2	Flavonoid biosynthesis (ko00941);; Flavone and flavonol biosynthesis (ko00944)	[Q]	Secondary metabolites biosynthesis, transport and catabolism	Cytochrome P450	Flavonoid 3'-monooxygenase CYP75B137 OS=Crocosmia x crocosmiiflora OX=1053288 GN=CYP75B137 PE=1 SV=1	Q	Secondary metabolites biosynthesis, transport and catabolism	flavonoid 3'-monooxygenase isoform X2 [Dendrobium catenatum]
gene-LOC110095902	157.474	32.673	0.112863	0.0523163	0.020529	12.8294	134.695	23.7168	0.352888	0.0400345	0	0.564807	--	--	Molecular Function: transferase activity, transferring acyl groups other than amino-acyl groups (GO:0016747);;	K13065|4.4e-32|egr:104450636|K13065 shikimate O-hydroxycinnamoyltransferase [EC:2.3.1.133] | (RefSeq) shikimate O-hydroxycinnamoyltransferase	Phenylpropanoid biosynthesis (ko00940);; Flavonoid biosynthesis (ko00941);; Stilbenoid, diarylheptanoid and gingerol biosynthesis (ko00945)	--	--	Transferase family	Spermidine hydroxycinnamoyl transferase OS=Arabidopsis thaliana OX=3702 GN=SHT PE=1 SV=1	S	Function unknown	shikimate O-hydroxycinnamoyltransferase [Dendrobium catenatum]
gene-LOC110115253	0	0	0	0.105645	21.93	17.052	0.12622	0.934518	0.159377	0.184028	18.0116	34.4562	[Q]	Secondary metabolites biosynthesis, transport and catabolism	Biological Process: biosynthetic process (GO:0009058);; Molecular Function: transferase activity, transferring acyl groups other than amino-acyl groups (GO:0016747);;	K00660|8.8e-226|dct:110115253|K00660 chalcone synthase [EC:2.3.1.74] | (RefSeq) bibenzyl synthase-like	Flavonoid biosynthesis (ko00941);; Circadian rhythm - plant (ko04712)	--	--	Chalcone and stilbene synthases, N-terminal domain	Bibenzyl synthase OS=Phalaenopsis sp. OX=36900 GN=BIBSY212 PE=2 SV=1	H	Coenzyme transport and metabolism	bibenzyl synthase-like [Dendrobium catenatum]
gene-LOC110103137	3.75943	44.9565	6.21952	3.3653	17.7735	133.939	3.24171	27.7317	2.71537	1.56817	25.0068	60.9495	--	--	Molecular Function: transferase activity, transferring acyl groups other than amino-acyl groups (GO:0016747);;	K13065|2.4e-22|cann:107877588|K13065 shikimate O-hydroxycinnamoyltransferase [EC:2.3.1.133] | (RefSeq) shikimate O-hydroxycinnamoyltransferase-like	Phenylpropanoid biosynthesis (ko00940);; Flavonoid biosynthesis (ko00941);; Stilbenoid, diarylheptanoid and gingerol biosynthesis (ko00945)	--	--	Transferase family	Protein ECERIFERUM 26-like OS=Arabidopsis thaliana OX=3702 GN=CER26L PE=2 SV=1	S	Function unknown	protein ECERIFERUM 26-like [Dendrobium catenatum]
gene-LOC110112597	32.9884	15.641	14.7279	14.4989	6.27741	5.9843	28.5598	11.0357	7.44557	6.3384	3.80865	4.48546	[Q]	Secondary metabolites biosynthesis, transport and catabolism	Molecular Function: metal ion binding (GO:0046872);; Molecular Function: dioxygenase activity (GO:0051213);;	K05278|1.3e-63|egr:104450481|K05278 flavonol synthase [EC:1.14.20.6] | (RefSeq) flavonol synthase/flavanone 3-hydroxylase	Flavonoid biosynthesis (ko00941)	[QR]	Secondary metabolites biosynthesis, transport and catabolism;; General function prediction only	2OG-Fe(II) oxygenase superfamily	Probable 2-oxoglutarate-dependent dioxygenase ANS OS=Arabidopsis thaliana OX=3702 GN=ANS PE=2 SV=1	Q	Secondary metabolites biosynthesis, transport and catabolism	probable 2-oxoglutarate-dependent dioxygenase ANS [Dendrobium catenatum]
gene-LOC110113968	2.08583	61.0986	0.0976907	0.375203	3.0372	162.538	3.34451	163.826	7.04312	4.87035	7.44297	193.776	--	--	Molecular Function: transferase activity, transferring acyl groups other than amino-acyl groups (GO:0016747);;	K13065|1.8e-259|dct:110113968|K13065 shikimate O-hydroxycinnamoyltransferase [EC:2.3.1.133] | (RefSeq) fatty alcohol:caffeoyl-CoA acyltransferase	Phenylpropanoid biosynthesis (ko00940);; Flavonoid biosynthesis (ko00941);; Stilbenoid, diarylheptanoid and gingerol biosynthesis (ko00945)	--	--	Transferase family	Shikimate O-hydroxycinnamoyltransferase OS=Arabidopsis thaliana OX=3702 GN=HST PE=1 SV=1	S	Function unknown	fatty alcohol:caffeoyl-CoA acyltransferase [Dendrobium catenatum]
gene-LOC110107310	62.7673	30.8283	11.2646	3.74608	19.029	21.8781	127.041	51.6917	13.2453	9.01926	9.28691	31.1737	--	--	Molecular Function: transferase activity, transferring acyl groups other than amino-acyl groups (GO:0016747);;	K13065|3.9e-243|dct:110107310|K13065 shikimate O-hydroxycinnamoyltransferase [EC:2.3.1.133] | (RefSeq) hydroxycinnamoyltransferase 1	Phenylpropanoid biosynthesis (ko00940);; Flavonoid biosynthesis (ko00941);; Stilbenoid, diarylheptanoid and gingerol biosynthesis (ko00945)	--	--	Transferase family	Hydroxycinnamoyltransferase OS=Narcissus pseudonarcissus OX=39639 GN=HCT PE=2 SV=1	S	Function unknown	hydroxycinnamoyltransferase 1 [Dendrobium catenatum]
gene-LOC110105128	0.699994	0.811228	0.245354	0.210817	0.325723	0.382117	1.87058	1.21035	0.734274	0.452358	0.331076	0.438837	[Q]	Secondary metabolites biosynthesis, transport and catabolism	Biological Process: biosynthetic process (GO:0009058);; Molecular Function: transferase activity, transferring acyl groups other than amino-acyl groups (GO:0016747);;	K00660|1.1e-80|hbr:110641350|K00660 chalcone synthase [EC:2.3.1.74] | (RefSeq) chalcone synthase 1	Flavonoid biosynthesis (ko00941);; Circadian rhythm - plant (ko04712)	--	--	Chalcone and stilbene synthases, N-terminal domain	Type III polyketide synthase A OS=Arabidopsis thaliana OX=3702 GN=PKSA PE=1 SV=1	I	Lipid transport and metabolism	type III polyketide synthase A [Dendrobium catenatum]
gene-LOC110113263	1.70172	1.82208	0	0.101114	0.25187	0.473908	10.7022	51.4855	4.38677	2.37747	1.5027	4.63504	[QV]	Secondary metabolites biosynthesis, transport and catabolism;; Defense mechanisms	Molecular Function: monooxygenase activity (GO:0004497);; Molecular Function: iron ion binding (GO:0005506);; Molecular Function: oxidoreductase activity, acting on paired donors, with incorporation or reduction of molecular oxygen (GO:0016705);; Molecular Function: heme binding (GO:0020037);;	K05280|2.4e-295|dct:110113263|K05280 flavonoid 3'-monooxygenase [EC:1.14.14.82] | (RefSeq) flavonoid 3'-monooxygenase CYP75B3-like	Flavonoid biosynthesis (ko00941);; Flavone and flavonol biosynthesis (ko00944)	[Q]	Secondary metabolites biosynthesis, transport and catabolism	Cytochrome P450	Flavonoid 3'-monooxygenase CYP75B137 OS=Crocosmia x crocosmiiflora OX=1053288 GN=CYP75B137 PE=1 SV=1	Q	Secondary metabolites biosynthesis, transport and catabolism	flavonoid 3'-monooxygenase CYP75B3-like [Dendrobium catenatum]
gene-LOC110110985	20.187	14.0101	10.8177	11.398	11.3882	10.9195	9.44075	37.5949	4.45691	3.87744	2.04898	15.892	[G]	Carbohydrate transport and metabolism	Molecular Function: UDP-glycosyltransferase activity (GO:0008194);;	K22845|9.5e-78|sind:105160419|K22845 phlorizin synthase [EC:2.4.1.357] | (RefSeq) UDP-glycosyltransferase 88B1-like isoform X1	Flavonoid biosynthesis (ko00941)	[GC]	Carbohydrate transport and metabolism;; Energy production and conversion	UDP-glucoronosyl and UDP-glucosyl transferase	UDP-glycosyltransferase 71K2 OS=Pyrus communis OX=23211 GN=UGT71K2 PE=1 SV=1	--	--	UDP-glycosyltransferase 71K2-like [Dendrobium catenatum]
gene-LOC110113268	2.00423	1.09281	0.11688	0.246442	0.22891	1.45241	11.0817	46.5035	3.48961	2.62818	0.791063	6.35333	[QV]	Secondary metabolites biosynthesis, transport and catabolism;; Defense mechanisms	Molecular Function: monooxygenase activity (GO:0004497);; Molecular Function: iron ion binding (GO:0005506);; Molecular Function: oxidoreductase activity, acting on paired donors, with incorporation or reduction of molecular oxygen (GO:0016705);; Molecular Function: heme binding (GO:0020037);;	K05280|3.1e-295|dct:110113268|K05280 flavonoid 3'-monooxygenase [EC:1.14.14.82] | (RefSeq) flavonoid 3'-monooxygenase CYP75B3-like	Flavonoid biosynthesis (ko00941);; Flavone and flavonol biosynthesis (ko00944)	[Q]	Secondary metabolites biosynthesis, transport and catabolism	Cytochrome P450	Flavonoid 3'-monooxygenase CYP75B137 OS=Crocosmia x crocosmiiflora OX=1053288 GN=CYP75B137 PE=1 SV=1	Q	Secondary metabolites biosynthesis, transport and catabolism	flavonoid 3'-monooxygenase CYP75B3-like [Dendrobium catenatum]
gene-LOC114581176	11.4025	3.53048	0.0659053	5.79646	8.0465	8.13059	25.7886	34.7502	87.7768	85.1828	21.7573	21.0993	[Q]	Secondary metabolites biosynthesis, transport and catabolism	Molecular Function: metal ion binding (GO:0046872);; Molecular Function: dioxygenase activity (GO:0051213);;	K05278|1.1e-07|crb:17876394|K05278 flavonol synthase [EC:1.14.20.6] | (RefSeq) probable flavonol synthase 6	Flavonoid biosynthesis (ko00941)	[QR]	Secondary metabolites biosynthesis, transport and catabolism;; General function prediction only	2OG-Fe(II) oxygenase superfamily	Probable 2-oxoglutarate-dependent dioxygenase At5g05600 OS=Arabidopsis thaliana OX=3702 GN=At5g05600 PE=2 SV=1	Q	Secondary metabolites biosynthesis, transport and catabolism	probable 2-oxoglutarate-dependent dioxygenase At5g05600, partial [Dendrobium catenatum]
gene-LOC110113809	0.70198	15.1503	1.68807	2.9068	1.3872	127.107	13.9265	318.13	7.35288	12.3644	6.48926	49.0302	[Q]	Secondary metabolites biosynthesis, transport and catabolism	Biological Process: biosynthetic process (GO:0009058);; Molecular Function: transferase activity, transferring acyl groups other than amino-acyl groups (GO:0016747);;	K00660|2.2e-224|dct:110113809|K00660 chalcone synthase [EC:2.3.1.74] | (RefSeq) chalcone synthase 8	Flavonoid biosynthesis (ko00941);; Circadian rhythm - plant (ko04712)	--	--	Chalcone and stilbene synthases, N-terminal domain	Chalcone synthase 8 OS=Bromheadia finlaysoniana OX=41205 GN=CHS8 PE=2 SV=1	H	Coenzyme transport and metabolism	chalcone synthase 8 [Dendrobium catenatum]
gene-LOC110113109	26.8022	18.2772	2.84998	1.13347	2.53004	4.43258	35.6613	20.1606	2.13714	1.59339	1.14463	2.0156	--	--	Molecular Function: transferase activity, transferring acyl groups other than amino-acyl groups (GO:0016747);;	K13065|1.9e-245|dct:110113109|K13065 shikimate O-hydroxycinnamoyltransferase [EC:2.3.1.133] | (RefSeq) hydroxycinnamoyltransferase 1	Phenylpropanoid biosynthesis (ko00940);; Flavonoid biosynthesis (ko00941);; Stilbenoid, diarylheptanoid and gingerol biosynthesis (ko00945)	--	--	Transferase family	Hydroxycinnamoyltransferase OS=Narcissus pseudonarcissus OX=39639 GN=HCT PE=2 SV=1	S	Function unknown	hydroxycinnamoyltransferase 1 [Dendrobium catenatum]
gene-LOC110094490	0.111363	0	0	0	0	0.505517	0.300084	0.359702	0	0.142804	0.681736	0.575653	[M]	Cell wall/membrane/envelope biogenesis	Molecular Function: anthocyanidin reductase activity (GO:0033729);;	K08695|1.2e-45|atr:18427888|K08695 anthocyanidin reductase [EC:1.3.1.77] | (RefSeq) anthocyanidin reductase ((2S)-flavan-3-ol-forming)	Flavonoid biosynthesis (ko00941)	[V]	Defense mechanisms	NAD dependent epimerase/dehydratase family	Putative anthocyanidin reductase OS=Ginkgo biloba OX=3311 PE=2 SV=1	V	Defense mechanisms	putative anthocyanidin reductase [Dendrobium catenatum]
gene-LOC110098387	36.643	31.5235	35.9046	36.6663	29.7264	22.6503	26.9952	7.02747	11.0171	11.6243	18.2112	19.7022	[Q]	Secondary metabolites biosynthesis, transport and catabolism	Molecular Function: oxidoreductase activity (GO:0016491);; Molecular Function: metal ion binding (GO:0046872);;	K05278|1.5e-24|jre:108982002|K05278 flavonol synthase [EC:1.14.20.6] | (RefSeq) flavonol synthase/flavanone 3-hydroxylase-like	Flavonoid biosynthesis (ko00941)	[QR]	Secondary metabolites biosynthesis, transport and catabolism;; General function prediction only	non-haem dioxygenase in morphine synthesis N-terminal	Probable 2-oxoglutarate-dependent dioxygenase At3g50210 OS=Arabidopsis thaliana OX=3702 GN=At3g50210 PE=2 SV=1	Q	Secondary metabolites biosynthesis, transport and catabolism	2-oxoglutarate-Fe(II) type oxidoreductase hxnY [Dendrobium catenatum]
gene-LOC110109272	2.2752	0.661061	1.81711	2.42501	0.563518	0.20682	0.61246	0.56355	0.774415	1.31196	0.816299	0.478318	--	--	Molecular Function: transferase activity, transferring acyl groups other than amino-acyl groups (GO:0016747);;	K13264|1.8e-60|gmx:100127426|K13264 isoflavone 7-O-glucoside-6''-O-malonyltransferase [EC:2.3.1.115] | (RefSeq) IF7MaT; malonyl-CoA:isoflavone 7-O-glucoside-6''-O-malonyltransferase	Isoflavonoid biosynthesis (ko00943);; Flavone and flavonol biosynthesis (ko00944)	--	--	Transferase family	Coumaroyl-CoA:anthocyanidin 3-O-glucoside-6''-O-coumaroyltransferase 1 OS=Arabidopsis thaliana OX=3702 GN=3AT1 PE=1 SV=1	S	Function unknown	phenolic glucoside malonyltransferase 2-like [Dendrobium catenatum]
gene-LOC110109270	1.49664	0.597858	1.11639	1.89812	0.254831	0.146416	0.18401	0.070382	0.0633967	0.109002	0.0720125	0.0712607	--	--	Molecular Function: transferase activity, transferring acyl groups other than amino-acyl groups (GO:0016747);;	K13264|7.8e-61|gmx:100127426|K13264 isoflavone 7-O-glucoside-6''-O-malonyltransferase [EC:2.3.1.115] | (RefSeq) IF7MaT; malonyl-CoA:isoflavone 7-O-glucoside-6''-O-malonyltransferase	Isoflavonoid biosynthesis (ko00943);; Flavone and flavonol biosynthesis (ko00944)	--	--	Transferase family	Anthocyanin 5-aromatic acyltransferase OS=Gentiana triflora OX=55190 PE=1 SV=1	S	Function unknown	anthocyanin 5-aromatic acyltransferase [Dendrobium catenatum]
gene-LOC110111377	1.57069	0.394354	0	0.31291	0.120331	0.098022	5.15673	7.07135	8.12623	7.50458	0.617467	0.679121	--	--	Molecular Function: transferase activity, transferring acyl groups other than amino-acyl groups (GO:0016747);;	K13264|8.6e-65|gmx:100127365|K13264 isoflavone 7-O-glucoside-6''-O-malonyltransferase [EC:2.3.1.115] | (RefSeq) AT133; malonyl-CoA:isoflavone 7-O-glucoside-6''-O-malonyltransferase	Isoflavonoid biosynthesis (ko00943);; Flavone and flavonol biosynthesis (ko00944)	--	--	Transferase family	Phenolic glucoside malonyltransferase 1 OS=Nicotiana tabacum OX=4097 GN=mat1 PE=1 SV=1	S	Function unknown	LOW QUALITY PROTEIN: uncharacterized protein LOC110111377 [Dendrobium catenatum]
gene-LOC110101902	326.155	120.279	1.07404	0.647591	4.26078	93.9366	325.307	143.284	5.52732	0.654432	1.30476	62.0028	[QV]	Secondary metabolites biosynthesis, transport and catabolism;; Defense mechanisms	Molecular Function: monooxygenase activity (GO:0004497);; Molecular Function: iron ion binding (GO:0005506);; Molecular Function: oxidoreductase activity, acting on paired donors, with incorporation or reduction of molecular oxygen (GO:0016705);; Molecular Function: heme binding (GO:0020037);;	K00487|1.2e-296|dct:110101902|K00487 trans-cinnamate 4-monooxygenase [EC:1.14.14.91] | (RefSeq) trans-cinnamate 4-monooxygenase-like	Ubiquinone and other terpenoid-quinone biosynthesis (ko00130);; Phenylpropanoid biosynthesis (ko00940);; Flavonoid biosynthesis (ko00941);; Stilbenoid, diarylheptanoid and gingerol biosynthesis (ko00945)	[Q]	Secondary metabolites biosynthesis, transport and catabolism	Cytochrome P450	Trans-cinnamate 4-monooxygenase OS=Populus kitakamiensis OX=34292 GN=CYP73A16 PE=2 SV=1	Q	Secondary metabolites biosynthesis, transport and catabolism	trans-cinnamate 4-monooxygenase-like [Dendrobium catenatum]
gene-LOC110095930	4.91768	20.9053	11.6577	12.2211	59.8788	80.1195	3.84116	10.792	7.88972	8.03128	35.3748	76.7638	[J]	Translation, ribosomal structure and biogenesis	Molecular Function: structural constituent of ribosome (GO:0003735);; Cellular Component: ribosome (GO:0005840);; Biological Process: translation (GO:0006412);;	K02902|2.6e-77|dct:110095930|K02902 large subunit ribosomal protein L28 | (RefSeq) uncharacterized protein LOC110095930	Ribosome (ko03010)	--	--	Ribosomal L28 family	50S ribosomal protein L28, chloroplastic OS=Arabidopsis thaliana OX=3702 GN=RPL28 PE=2 SV=2	J	Translation, ribosomal structure and biogenesis	uncharacterized protein LOC110095930 [Dendrobium catenatum]
gene-LOC110095936	3.89917	1.17241	5.14674	6.37627	9.31843	2.30963	4.00145	0.599803	2.01163	2.36225	0.817097	0.670585	[QV]	Secondary metabolites biosynthesis, transport and catabolism;; Defense mechanisms	Molecular Function: monooxygenase activity (GO:0004497);; Molecular Function: iron ion binding (GO:0005506);; Molecular Function: oxidoreductase activity, acting on paired donors, with incorporation or reduction of molecular oxygen (GO:0016705);; Molecular Function: heme binding (GO:0020037);;	K05280|1.2e-312|dct:110095936|K05280 flavonoid 3'-monooxygenase [EC:1.14.14.82] | (RefSeq) flavonoid 3'-monooxygenase	Flavonoid biosynthesis (ko00941);; Flavone and flavonol biosynthesis (ko00944)	[Q]	Secondary metabolites biosynthesis, transport and catabolism	Cytochrome P450	Flavonoid 3'-monooxygenase CYP75B3 OS=Oryza sativa subsp. japonica OX=39947 GN=CYP75B3 PE=2 SV=1	Q	Secondary metabolites biosynthesis, transport and catabolism	flavonoid 3'-monooxygenase [Dendrobium catenatum]
gene-LOC110093424	0.760232	1.38673	0.598418	0.77233	0.25857	0.172069	1.09278	0.328811	0.211058	0.223943	0.124414	0.201407	--	--	Molecular Function: transferase activity, transferring acyl groups other than amino-acyl groups (GO:0016747);;	K13065|4.7e-255|dct:110093424|K13065 shikimate O-hydroxycinnamoyltransferase [EC:2.3.1.133] | (RefSeq) putrescine hydroxycinnamoyltransferase 1-like	Phenylpropanoid biosynthesis (ko00940);; Flavonoid biosynthesis (ko00941);; Stilbenoid, diarylheptanoid and gingerol biosynthesis (ko00945)	--	--	Transferase family	Putrescine hydroxycinnamoyltransferase 1 OS=Oryza sativa subsp. japonica OX=39947 GN=PHT1 PE=2 SV=1	S	Function unknown	putrescine hydroxycinnamoyltransferase 1-like [Dendrobium catenatum]
gene-LOC110093422	0.0572973	0.510825	0.791298	0.499209	0.049975	0	0.037589	0.130057	0.0310913	0	0	0	--	--	Molecular Function: transferase activity, transferring acyl groups other than amino-acyl groups (GO:0016747);;	K13065|1.4e-259|dct:110093422|K13065 shikimate O-hydroxycinnamoyltransferase [EC:2.3.1.133] | (RefSeq) putrescine hydroxycinnamoyltransferase 1-like	Phenylpropanoid biosynthesis (ko00940);; Flavonoid biosynthesis (ko00941);; Stilbenoid, diarylheptanoid and gingerol biosynthesis (ko00945)	--	--	Transferase family	Putrescine hydroxycinnamoyltransferase 1 OS=Oryza sativa subsp. japonica OX=39947 GN=PHT1 PE=2 SV=1	S	Function unknown	putrescine hydroxycinnamoyltransferase 1-like [Dendrobium catenatum]
gene-LOC110092466	421.776	277.006	21.0699	22.634	65.8979	74.0553	636.185	525.82	155.432	133.47	72.5037	128.237	[R]	General function prediction only	Molecular Function: O-methyltransferase activity (GO:0008171);; Biological Process: methylation (GO:0032259);;	K00588|1.6e-124|dct:110092466|K00588 caffeoyl-CoA O-methyltransferase [EC:2.1.1.104] | (RefSeq) norbelladine 4'-O-methyltransferase isoform X2	Phenylpropanoid biosynthesis (ko00940);; Flavonoid biosynthesis (ko00941);; Stilbenoid, diarylheptanoid and gingerol biosynthesis (ko00945)	[Q]	Secondary metabolites biosynthesis, transport and catabolism	O-methyltransferase	Norbelladine 4'-O-methyltransferase OS=Narcissus aff. pseudonarcissus MK-2014 OX=1540222 GN=N4OMT PE=1 SV=1	Q	Secondary metabolites biosynthesis, transport and catabolism	putative caffeoyl-CoA O-methyltransferase At1g67980 isoform X3 [Dendrobium catenatum]
gene-LOC110092467	0	0	0	0	0	0.011074	1.1256	0.669778	1.1237	1.21851	2.74585	1.88668	[R]	General function prediction only	Molecular Function: O-methyltransferase activity (GO:0008171);; Biological Process: methylation (GO:0032259);;	K00588|2.6e-132|dct:110092467|K00588 caffeoyl-CoA O-methyltransferase [EC:2.1.1.104] | (RefSeq) norbelladine 4'-O-methyltransferase isoform X1	Phenylpropanoid biosynthesis (ko00940);; Flavonoid biosynthesis (ko00941);; Stilbenoid, diarylheptanoid and gingerol biosynthesis (ko00945)	[Q]	Secondary metabolites biosynthesis, transport and catabolism	O-methyltransferase	Norbelladine 4'-O-methyltransferase OS=Narcissus pseudonarcissus OX=39639 GN=N4OMT PE=2 SV=1	Q	Secondary metabolites biosynthesis, transport and catabolism	norbelladine 4'-O-methyltransferase isoform X1 [Dendrobium catenatum]
gene-LOC110106800	0.814916	2.32227	2.53135	4.66762	6.40322	64.0602	1.98244	0.404749	0.409689	0.57477	0.570895	0.187585	[Q]	Secondary metabolites biosynthesis, transport and catabolism	Molecular Function: metal ion binding (GO:0046872);; Molecular Function: dioxygenase activity (GO:0051213);;	K00475|1.4e-206|dct:110106800|K00475 naringenin 3-dioxygenase [EC:1.14.11.9] | (RefSeq) LOW QUALITY PROTEIN: naringenin,2-oxoglutarate 3-dioxygenase-like	Flavonoid biosynthesis (ko00941)	[QR]	Secondary metabolites biosynthesis, transport and catabolism;; General function prediction only	2OG-Fe(II) oxygenase superfamily	Flavanone 3-dioxygenase F3H2 OS=Crocosmia x crocosmiiflora OX=1053288 GN=F3H-2 PE=1 SV=1	Q	Secondary metabolites biosynthesis, transport and catabolism	LOW QUALITY PROTEIN: naringenin,2-oxoglutarate 3-dioxygenase-like [Dendrobium catenatum]
gene-LOC110107833	1.958	169.292	3.52561	0.933557	0.0614265	275.942	1.28667	162.889	0.618032	0.330356	0.08917	25.8427	[Q]	Secondary metabolites biosynthesis, transport and catabolism	Biological Process: biosynthetic process (GO:0009058);; Molecular Function: transferase activity, transferring acyl groups other than amino-acyl groups (GO:0016747);;	K00660|8.8e-226|dct:110107833|K00660 chalcone synthase [EC:2.3.1.74] | (RefSeq) chalcone synthase 8	Flavonoid biosynthesis (ko00941);; Circadian rhythm - plant (ko04712)	--	--	Chalcone and stilbene synthases, N-terminal domain	Chalcone synthase 8 OS=Bromheadia finlaysoniana OX=41205 GN=CHS8 PE=2 SV=1	H	Coenzyme transport and metabolism	chalcone synthase 8 [Dendrobium catenatum]
gene-LOC110104562	35.2057	157.793	190.393	106.463	34.5887	77.1616	61.5319	135.356	59.3285	39.3521	49.1865	91.8159	[O]	Posttranslational modification, protein turnover, chaperones	Molecular Function: calcium ion binding (GO:0005509);; Cellular Component: integral component of membrane (GO:0016021);;	K01859|1.5e-312|sita:101771169|K01859 chalcone isomerase [EC:5.5.1.6] | (RefSeq) vacuolar-sorting receptor 1	Flavonoid biosynthesis (ko00941)	--	--	PA domain	Vacuolar-sorting receptor 1 OS=Arabidopsis thaliana OX=3702 GN=VSR1 PE=1 SV=2	T	Signal transduction mechanisms	vacuolar-sorting receptor 1-like [Dendrobium catenatum]
gene-LOC110092570	3.33736	2.24282	5.17519	6.47254	7.08774	5.37609	7.84825	11.5799	8.40355	10.0004	12.2308	14.0201	[R]	General function prediction only	Molecular Function: O-methyltransferase activity (GO:0008171);;	K00588|1.2e-43|dzi:111284990|K00588 caffeoyl-CoA O-methyltransferase [EC:2.1.1.104] | (RefSeq) probable caffeoyl-CoA O-methyltransferase At4g26220	Phenylpropanoid biosynthesis (ko00940);; Flavonoid biosynthesis (ko00941);; Stilbenoid, diarylheptanoid and gingerol biosynthesis (ko00945)	[Q]	Secondary metabolites biosynthesis, transport and catabolism	O-methyltransferase	Tricin synthase 1 OS=Oryza sativa subsp. japonica OX=39947 GN=ROMT-15 PE=1 SV=1	Q	Secondary metabolites biosynthesis, transport and catabolism	probable caffeoyl-CoA O-methyltransferase 1 isoform X1 [Dendrobium catenatum]
gene-LOC110113335	197.286	104.581	4.63855	3.15971	16.3534	62.5507	575.807	355.602	14.6579	7.04715	14.1751	110.747	[R]	General function prediction only	Molecular Function: O-methyltransferase activity (GO:0008171);; Biological Process: methylation (GO:0032259);;	K00588|4.0e-142|dct:110113335|K00588 caffeoyl-CoA O-methyltransferase [EC:2.1.1.104] | (RefSeq) caffeoyl-CoA O-methyltransferase	Phenylpropanoid biosynthesis (ko00940);; Flavonoid biosynthesis (ko00941);; Stilbenoid, diarylheptanoid and gingerol biosynthesis (ko00945)	[Q]	Secondary metabolites biosynthesis, transport and catabolism	O-methyltransferase	Caffeoyl-CoA O-methyltransferase 1 OS=Arabidopsis thaliana OX=3702 GN=CCOAOMT1 PE=1 SV=1	Q	Secondary metabolites biosynthesis, transport and catabolism	caffeoyl-CoA O-methyltransferase [Dendrobium catenatum]
gene-LOC110105072	0.936002	0.0549627	0.190345	0.0621117	1.02826	0.140261	2.86339	0.02313	0.49034	1.10335	0.400761	0.076861	[Q]	Secondary metabolites biosynthesis, transport and catabolism	Biological Process: biosynthetic process (GO:0009058);; Molecular Function: transferase activity, transferring acyl groups other than amino-acyl groups (GO:0016747);;	K00660|4.0e-226|dct:110105072|K00660 chalcone synthase [EC:2.3.1.74] | (RefSeq) bibenzyl synthase-like	Flavonoid biosynthesis (ko00941);; Circadian rhythm - plant (ko04712)	--	--	Chalcone and stilbene synthases, N-terminal domain	Bibenzyl synthase OS=Phalaenopsis sp. OX=36900 GN=BIBSY212 PE=2 SV=1	H	Coenzyme transport and metabolism	bibenzyl synthase-like [Dendrobium catenatum]
gene-LOC110105073	1.24148	0.0893523	1.26233	0.685845	1.79868	0.0446963	1.02354	0	0.183395	0.205253	0.0746095	0.0254077	[Q]	Secondary metabolites biosynthesis, transport and catabolism	Biological Process: biosynthetic process (GO:0009058);; Molecular Function: transferase activity, transferring acyl groups other than amino-acyl groups (GO:0016747);;	K00660|2.6e-225|dct:110105073|K00660 chalcone synthase [EC:2.3.1.74] | (RefSeq) bibenzyl synthase-like	Flavonoid biosynthesis (ko00941);; Circadian rhythm - plant (ko04712)	--	--	Chalcone and stilbene synthases, N-terminal domain	Bibenzyl synthase OS=Phalaenopsis sp. OX=36900 GN=BIBSY212 PE=2 SV=1	H	Coenzyme transport and metabolism	bibenzyl synthase-like [Dendrobium catenatum]
gene-LOC110101536	12.7301	17.2681	12.163	11.9489	5.69592	34.0412	18.0167	144.449	8.18425	5.13381	8.55183	53.0185	--	--	Molecular Function: intramolecular lyase activity (GO:0016872);;	K01859|2.0e-112|dct:110101536|K01859 chalcone isomerase [EC:5.5.1.6] | (RefSeq) probable chalcone--flavonone isomerase 3	Flavonoid biosynthesis (ko00941)	--	--	Chalcone-flavanone isomerase	Probable chalcone--flavonone isomerase 3 OS=Arabidopsis thaliana OX=3702 GN=CHI3 PE=1 SV=1	S	Function unknown	probable chalcone--flavonone isomerase 3 [Dendrobium catenatum]
gene-LOC110097388	9.09099	3.88435	5.13166	8.92232	12.5902	198.082	18.6167	0.294473	0.494621	0.454987	0.182706	0.230608	[Q]	Secondary metabolites biosynthesis, transport and catabolism	Molecular Function: metal ion binding (GO:0046872);; Molecular Function: dioxygenase activity (GO:0051213);;	K00475|7.2e-217|dct:110097388|K00475 naringenin 3-dioxygenase [EC:1.14.11.9] | (RefSeq) naringenin,2-oxoglutarate 3-dioxygenase	Flavonoid biosynthesis (ko00941)	[QR]	Secondary metabolites biosynthesis, transport and catabolism;; General function prediction only	2OG-Fe(II) oxygenase superfamily	Flavanone 3-dioxygenase F3H2 OS=Crocosmia x crocosmiiflora OX=1053288 GN=F3H-2 PE=1 SV=1	Q	Secondary metabolites biosynthesis, transport and catabolism	naringenin,2-oxoglutarate 3-dioxygenase [Dendrobium catenatum]
gene-LOC110096481	4.55442	56.6574	0.0265273	0.110813	0.140544	9.96751	0.240145	216.698	0.499547	0.173625	0.036266	15.6739	--	--	Molecular Function: transferase activity, transferring acyl groups other than amino-acyl groups (GO:0016747);;	K13065|7.0e-14|jre:108988430|K13065 shikimate O-hydroxycinnamoyltransferase [EC:2.3.1.133] | (RefSeq) spermidine hydroxycinnamoyl transferase-like	Phenylpropanoid biosynthesis (ko00940);; Flavonoid biosynthesis (ko00941);; Stilbenoid, diarylheptanoid and gingerol biosynthesis (ko00945)	--	--	Transferase family	Protein ECERIFERUM 2 OS=Arabidopsis thaliana OX=3702 GN=CER2 PE=1 SV=1	S	Function unknown	protein ECERIFERUM 26-like [Dendrobium catenatum]
gene-LOC110096304	9.22859	6.6687	0.144703	0.763023	4.42081	10.1153	9.79077	16.6133	46.8144	37.9143	24.3921	20.3339	--	--	Molecular Function: UDP-glycosyltransferase activity (GO:0008194);;	K22845|2.7e-269|dct:110096304|K22845 phlorizin synthase [EC:2.4.1.357] | (RefSeq) UDP-glycosyltransferase 88B1	Flavonoid biosynthesis (ko00941)	[GC]	Carbohydrate transport and metabolism;; Energy production and conversion	UDP-glucoronosyl and UDP-glucosyl transferase	Phloretin 2'-O-glucosyltransferase OS=Malus domestica OX=3750 GN=UGT88F1 PE=1 SV=1	--	--	UDP-glycosyltransferase 88B1 [Dendrobium catenatum]
gene-LOC110093920	4.11475	5.13096	9.4382	10.3246	3.25885	5.17125	0.140169	0.0597337	2.95159	2.45865	0.236051	0.0489397	[M]	Cell wall/membrane/envelope biogenesis	Molecular Function: catalytic activity (GO:0003824);; Cellular Component: integral component of membrane (GO:0016021);;	K13082|1.7e-71|csat:104771418|K13082 bifunctional dihydroflavonol 4-reductase/flavanone 4-reductase [EC:1.1.1.219 1.1.1.234] | (RefSeq) dihydroflavonol 4-reductase-like	Flavonoid biosynthesis (ko00941)	[V]	Defense mechanisms	NAD dependent epimerase/dehydratase family	Putative anthocyanidin reductase OS=Ginkgo biloba OX=3311 PE=2 SV=1	V	Defense mechanisms	dihydroflavonol 4-reductase isoform X1 [Dendrobium catenatum]
gene-LOC110092996	0.411025	1.04205	0.0626633	0	0.382682	0.0978	7.81385	0.553463	0.0177343	0	0.015938	0.0494447	--	--	Molecular Function: transferase activity, transferring acyl groups other than amino-acyl groups (GO:0016747);;	K13065|9.6e-250|dct:110092996|K13065 shikimate O-hydroxycinnamoyltransferase [EC:2.3.1.133] | (RefSeq) tryptamine hydroxycinnamoyltransferase 1	Phenylpropanoid biosynthesis (ko00940);; Flavonoid biosynthesis (ko00941);; Stilbenoid, diarylheptanoid and gingerol biosynthesis (ko00945)	--	--	Transferase family	Tryptamine hydroxycinnamoyltransferase 1 OS=Oryza sativa subsp. japonica OX=39947 GN=THT1 PE=1 SV=1	S	Function unknown	tryptamine hydroxycinnamoyltransferase 1 [Dendrobium catenatum]
gene-LOC110105160	38.2379	34.6747	91.2899	91.5358	1.66758	2.86011	41.7816	23.8318	14.597	5.39912	2.09836	6.05228	[R]	General function prediction only	Molecular Function: O-methyltransferase activity (GO:0008171);; Biological Process: methylation (GO:0032259);;	K00588|2.7e-126|dct:110105160|K00588 caffeoyl-CoA O-methyltransferase [EC:2.1.1.104] | (RefSeq) norbelladine 4'-O-methyltransferase-like	Phenylpropanoid biosynthesis (ko00940);; Flavonoid biosynthesis (ko00941);; Stilbenoid, diarylheptanoid and gingerol biosynthesis (ko00945)	[Q]	Secondary metabolites biosynthesis, transport and catabolism	O-methyltransferase	Norbelladine 4'-O-methyltransferase OS=Narcissus aff. pseudonarcissus MK-2014 OX=1540222 GN=N4OMT PE=1 SV=1	Q	Secondary metabolites biosynthesis, transport and catabolism	norbelladine 4'-O-methyltransferase-like [Dendrobium catenatum]
gene-LOC110092470	159.477	73.7811	8.74143	7.63103	17.7601	18.7438	134.424	6.88589	3.90594	3.02458	0.437034	1.54933	[R]	General function prediction only	Molecular Function: O-methyltransferase activity (GO:0008171);; Biological Process: methylation (GO:0032259);;	K00588|2.0e-132|dct:110092470|K00588 caffeoyl-CoA O-methyltransferase [EC:2.1.1.104] | (RefSeq) putative caffeoyl-CoA O-methyltransferase At1g67980	Phenylpropanoid biosynthesis (ko00940);; Flavonoid biosynthesis (ko00941);; Stilbenoid, diarylheptanoid and gingerol biosynthesis (ko00945)	[Q]	Secondary metabolites biosynthesis, transport and catabolism	O-methyltransferase	Putative caffeoyl-CoA O-methyltransferase At1g67980 OS=Arabidopsis thaliana OX=3702 GN=At1g67980 PE=2 SV=1	Q	Secondary metabolites biosynthesis, transport and catabolism	putative caffeoyl-CoA O-methyltransferase At1g67980 [Dendrobium catenatum]
Dendrobium_catenatum_newGene_5875	22.9066	27.3312	95.9822	87.5831	105.251	42.0166	69.6117	78.4683	354.326	467.141	53.7534	46.2227	[Q]	Secondary metabolites biosynthesis, transport and catabolism	Molecular Function: metal ion binding (GO:0046872);; Molecular Function: dioxygenase activity (GO:0051213);;	K00475|1.9e-41|dct:110097388|K00475 naringenin 3-dioxygenase [EC:1.14.11.9] | (RefSeq) naringenin,2-oxoglutarate 3-dioxygenase	Flavonoid biosynthesis (ko00941)	[QR]	Secondary metabolites biosynthesis, transport and catabolism;; General function prediction only	non-haem dioxygenase in morphine synthesis N-terminal	Naringenin,2-oxoglutarate 3-dioxygenase OS=Callistephus chinensis OX=13379 GN=FHT PE=2 SV=1	Q	Secondary metabolites biosynthesis, transport and catabolism	Naringenin,2-oxoglutarate 3-dioxygenase [Dendrobium catenatum]
gene-LOC110098892	2.03476	4.61808	0	0	0	0.239307	2.36213	1.90984	0.133784	0	0	0.104638	--	--	Molecular Function: transferase activity, transferring acyl groups other than amino-acyl groups (GO:0016747);;	K13264|4.2e-75|lja:Lj2g3v1090790.1|K13264 isoflavone 7-O-glucoside-6''-O-malonyltransferase [EC:2.3.1.115] | (RefSeq) Lj2g3v1090790.1; -	Isoflavonoid biosynthesis (ko00943);; Flavone and flavonol biosynthesis (ko00944)	--	--	Transferase family	Malonyl-coenzyme A:anthocyanin 3-O-glucoside-6''-O-malonyltransferase OS=Dahlia pinnata OX=101596 GN=3MAT PE=1 SV=1	S	Function unknown	putative disease resistance protein RGA4 [Dendrobium catenatum]
gene-LOC110109266	15.3853	1.00248	1.88526	3.36098	1.81536	1.72467	15.8045	7.15754	6.29261	3.98973	10.3864	10.6766	--	--	Molecular Function: transferase activity, transferring acyl groups other than amino-acyl groups (GO:0016747);;	K13264|1.5e-62|lja:Lj2g3v1090790.1|K13264 isoflavone 7-O-glucoside-6''-O-malonyltransferase [EC:2.3.1.115] | (RefSeq) Lj2g3v1090790.1; -	Isoflavonoid biosynthesis (ko00943);; Flavone and flavonol biosynthesis (ko00944)	--	--	Transferase family	Phenolic glucoside malonyltransferase 2 OS=Arabidopsis thaliana OX=3702 GN=PMAT2 PE=1 SV=1	S	Function unknown	phenolic glucoside malonyltransferase 2-like [Dendrobium catenatum]
gene-LOC110109268	14.2687	0.209853	0.0101927	0.0956823	0.944129	0.506834	28.7137	1.80076	0.713337	1.1707	2.38848	2.18329	--	--	Cellular Component: integral component of membrane (GO:0016021);; Molecular Function: transferase activity, transferring acyl groups other than amino-acyl groups (GO:0016747);;	K13264|2.3e-64|lja:Lj2g3v1090790.1|K13264 isoflavone 7-O-glucoside-6''-O-malonyltransferase [EC:2.3.1.115] | (RefSeq) Lj2g3v1090790.1; -	Isoflavonoid biosynthesis (ko00943);; Flavone and flavonol biosynthesis (ko00944)	--	--	Transferase family	Phenolic glucoside malonyltransferase 2 OS=Arabidopsis thaliana OX=3702 GN=PMAT2 PE=1 SV=1	S	Function unknown	Phenolic glucoside malonyltransferase 2 [Dendrobium catenatum]
gene-LOC110115249	8.03902	0.211879	12.6708	7.64369	15.7224	0.153958	8.53525	0.403205	13.2622	15.542	7.749	0.294325	[Q]	Secondary metabolites biosynthesis, transport and catabolism	Biological Process: biosynthetic process (GO:0009058);; Molecular Function: transferase activity, transferring acyl groups other than amino-acyl groups (GO:0016747);;	K00660|2.2e-224|dct:110115249|K00660 chalcone synthase [EC:2.3.1.74] | (RefSeq) bibenzyl synthase	Flavonoid biosynthesis (ko00941);; Circadian rhythm - plant (ko04712)	--	--	Chalcone and stilbene synthases, N-terminal domain	Bibenzyl synthase OS=Phalaenopsis sp. OX=36900 GN=BIBSY212 PE=2 SV=1	H	Coenzyme transport and metabolism	bibenzyl synthase [Dendrobium catenatum]
gene-LOC110113575	202.886	211.902	1.21431	0.718056	9.11877	115.697	358.51	107.437	6.18036	2.84767	3.12856	34.6978	[QV]	Secondary metabolites biosynthesis, transport and catabolism;; Defense mechanisms	Molecular Function: monooxygenase activity (GO:0004497);; Molecular Function: iron ion binding (GO:0005506);; Molecular Function: oxidoreductase activity, acting on paired donors, with incorporation or reduction of molecular oxygen (GO:0016705);; Molecular Function: heme binding (GO:0020037);;	K00487|5.5e-297|dct:110113575|K00487 trans-cinnamate 4-monooxygenase [EC:1.14.14.91] | (RefSeq) trans-cinnamate 4-monooxygenase	Ubiquinone and other terpenoid-quinone biosynthesis (ko00130);; Phenylpropanoid biosynthesis (ko00940);; Flavonoid biosynthesis (ko00941);; Stilbenoid, diarylheptanoid and gingerol biosynthesis (ko00945)	[Q]	Secondary metabolites biosynthesis, transport and catabolism	Cytochrome P450	Trans-cinnamate 4-monooxygenase OS=Populus kitakamiensis OX=34292 GN=CYP73A16 PE=2 SV=1	Q	Secondary metabolites biosynthesis, transport and catabolism	trans-cinnamate 4-monooxygenase [Dendrobium catenatum]
gene-LOC110114894	18.0843	7.33693	8.65825	9.56797	9.75015	8.6864	10.4196	0.162834	1.71241	2.26445	0.816727	0.386252	[Q]	Secondary metabolites biosynthesis, transport and catabolism	Molecular Function: metal ion binding (GO:0046872);; Molecular Function: dioxygenase activity (GO:0051213);;	K05278|1.1e-67|egr:104450481|K05278 flavonol synthase [EC:1.14.20.6] | (RefSeq) flavonol synthase/flavanone 3-hydroxylase	Flavonoid biosynthesis (ko00941)	[QR]	Secondary metabolites biosynthesis, transport and catabolism;; General function prediction only	2OG-Fe(II) oxygenase superfamily	Probable 2-oxoglutarate-dependent dioxygenase At3g111800 OS=Arabidopsis thaliana OX=3702 GN=At3g11180 PE=2 SV=1	Q	Secondary metabolites biosynthesis, transport and catabolism	probable 2-oxoglutarate-dependent dioxygenase At3g111800 [Dendrobium catenatum]
gene-LOC110107388	109.111	90.0807	113.013	108.493	62.6056	57.7061	49.5273	53.6952	69.3177	69.95	50.1853	36.8728	--	--	Molecular Function: calcium ion binding (GO:0005509);; Cellular Component: integral component of membrane (GO:0016021);;	K01859|0.0e+00|sita:101771169|K01859 chalcone isomerase [EC:5.5.1.6] | (RefSeq) vacuolar-sorting receptor 1	Flavonoid biosynthesis (ko00941)	--	--	PA domain	Vacuolar-sorting receptor 2 OS=Arabidopsis thaliana OX=3702 GN=VSR2 PE=2 SV=1	T	Signal transduction mechanisms	vacuolar-sorting receptor 1 [Dendrobium catenatum]
gene-LOC110098109	8.20307	12.7682	9.13882	12.9241	48.1729	32.451	6.4752	7.17319	7.35051	8.54624	13.4042	11.1461	[Q]	Secondary metabolites biosynthesis, transport and catabolism	Molecular Function: oxidoreductase activity (GO:0016491);; Molecular Function: metal ion binding (GO:0046872);;	K05278|2.6e-27|mtr:MTR_3g072810|K05278 flavonol synthase [EC:1.14.20.6] | (RefSeq) flavonol synthase/flavanone 3-hydroxylase	Flavonoid biosynthesis (ko00941)	[QR]	Secondary metabolites biosynthesis, transport and catabolism;; General function prediction only	non-haem dioxygenase in morphine synthesis N-terminal	2-oxoglutarate-dependent dioxygenase 33 OS=Oryza sativa subsp. japonica OX=39947 GN=2ODD33 PE=1 SV=1	Q	Secondary metabolites biosynthesis, transport and catabolism	2-oxoglutarate-Fe(II) type oxidoreductase hxnY-like [Dendrobium catenatum]
gene-LOC110105920	7.35509	2.38197	0.488707	0.764249	1.9797	2.32906	14.9253	13.7122	23.7265	13.6554	7.00717	9.09547	--	--	Molecular Function: transferase activity, transferring acyl groups other than amino-acyl groups (GO:0016747);;	K13264|6.6e-48|lja:Lj2g3v1090790.1|K13264 isoflavone 7-O-glucoside-6''-O-malonyltransferase [EC:2.3.1.115] | (RefSeq) Lj2g3v1090790.1; -	Isoflavonoid biosynthesis (ko00943);; Flavone and flavonol biosynthesis (ko00944)	--	--	Transferase family	Phenolic glucoside malonyltransferase 1 OS=Nicotiana tabacum OX=4097 GN=mat1 PE=1 SV=1	S	Function unknown	phenolic glucoside malonyltransferase 1 [Dendrobium catenatum]
gene-LOC110103723	0.264354	1.48424	2.85572	3.24371	1.22848	0.746015	0.109418	0.0682767	0	0	0	0.115597	[Q]	Secondary metabolites biosynthesis, transport and catabolism	Molecular Function: metal ion binding (GO:0046872);; Molecular Function: dioxygenase activity (GO:0051213);;	K05277|9.9e-208|dct:110103723|K05277 anthocyanidin synthase [EC:1.14.20.4] | (RefSeq) leucoanthocyanidin dioxygenase	Flavonoid biosynthesis (ko00941)	[QR]	Secondary metabolites biosynthesis, transport and catabolism;; General function prediction only	2OG-Fe(II) oxygenase superfamily	Leucoanthocyanidin dioxygenase OS=Perilla frutescens OX=48386 GN=ANS PE=2 SV=1	Q	Secondary metabolites biosynthesis, transport and catabolism	leucoanthocyanidin dioxygenase [Dendrobium catenatum]
gene-LOC110098588	3.31574	1.7009	0.112492	0.16124	0.418276	0.661571	8.58162	1.91345	2.7264	1.25062	0.258871	0.664119	--	--	Molecular Function: transferase activity, transferring acyl groups other than amino-acyl groups (GO:0016747);;	K13264|1.1e-62|gmx:100127365|K13264 isoflavone 7-O-glucoside-6''-O-malonyltransferase [EC:2.3.1.115] | (RefSeq) AT133; malonyl-CoA:isoflavone 7-O-glucoside-6''-O-malonyltransferase	Isoflavonoid biosynthesis (ko00943);; Flavone and flavonol biosynthesis (ko00944)	--	--	Transferase family	Malonyl-coenzyme A:anthocyanin 3-O-glucoside-6''-O-malonyltransferase OS=Dahlia pinnata OX=101596 GN=3MAT PE=1 SV=1	S	Function unknown	phenolic glucoside malonyltransferase 1-like [Dendrobium catenatum]
gene-LOC110098587	27.9927	15.1374	2.16122	0.123765	1.40895	3.56574	31.6215	15.6756	0.48688	1.21893	0.544401	1.03313	--	--	Molecular Function: transferase activity, transferring acyl groups other than amino-acyl groups (GO:0016747);;	K13065|2.3e-75|dct:110113109|K13065 shikimate O-hydroxycinnamoyltransferase [EC:2.3.1.133] | (RefSeq) hydroxycinnamoyltransferase 1	Phenylpropanoid biosynthesis (ko00940);; Flavonoid biosynthesis (ko00941);; Stilbenoid, diarylheptanoid and gingerol biosynthesis (ko00945)	--	--	Transferase family	Hydroxycinnamoyltransferase OS=Narcissus pseudonarcissus OX=39639 GN=HCT PE=2 SV=1	S	Function unknown	hydroxycinnamoyltransferase 1-like [Dendrobium catenatum]
gene-LOC110098619	2.99929	0.0465173	0	0.10229	0.103145	0.216895	12.6353	3.24783	4.82862	1.42701	0.357855	1.29679	--	--	Molecular Function: transferase activity, transferring acyl groups other than amino-acyl groups (GO:0016747);;	K13264|6.9e-61|gmx:100127365|K13264 isoflavone 7-O-glucoside-6''-O-malonyltransferase [EC:2.3.1.115] | (RefSeq) AT133; malonyl-CoA:isoflavone 7-O-glucoside-6''-O-malonyltransferase	Isoflavonoid biosynthesis (ko00943);; Flavone and flavonol biosynthesis (ko00944)	--	--	Transferase family	Malonyl-coenzyme A:anthocyanin 3-O-glucoside-6''-O-malonyltransferase OS=Dahlia pinnata OX=101596 GN=3MAT PE=1 SV=1	S	Function unknown	phenolic glucoside malonyltransferase 1 [Dendrobium catenatum]
gene-LOC110098877	0.054563	0.786728	0	0	0	0.067841	0.9108	1.50367	0.0142143	0.019579	0	0.543663	--	--	Molecular Function: transferase activity, transferring acyl groups other than amino-acyl groups (GO:0016747);;	K13264|5.9e-64|gmx:100127426|K13264 isoflavone 7-O-glucoside-6''-O-malonyltransferase [EC:2.3.1.115] | (RefSeq) IF7MaT; malonyl-CoA:isoflavone 7-O-glucoside-6''-O-malonyltransferase	Isoflavonoid biosynthesis (ko00943);; Flavone and flavonol biosynthesis (ko00944)	--	--	Transferase family	Phenolic glucoside malonyltransferase 2 OS=Arabidopsis thaliana OX=3702 GN=PMAT2 PE=1 SV=1	S	Function unknown	phenolic glucoside malonyltransferase 2-like [Dendrobium catenatum]
gene-LOC110100324	29.2603	25.2622	24.9711	30.9916	27.6226	24.1697	19.8729	13.8565	11.5792	11.5138	15.5432	14.5099	[Q]	Secondary metabolites biosynthesis, transport and catabolism	Molecular Function: oxidoreductase activity (GO:0016491);; Molecular Function: metal ion binding (GO:0046872);;	K05278|6.8e-52|lja:Lj1g3v0705350.1|K05278 flavonol synthase [EC:1.14.20.6] | (RefSeq) Lj1g3v0705350.1; -	Flavonoid biosynthesis (ko00941)	[QR]	Secondary metabolites biosynthesis, transport and catabolism;; General function prediction only	2OG-Fe(II) oxygenase superfamily	Probable 2-oxoglutarate-dependent dioxygenase ANS OS=Arabidopsis thaliana OX=3702 GN=ANS PE=2 SV=1	Q	Secondary metabolites biosynthesis, transport and catabolism	probable 2-oxoglutarate-dependent dioxygenase ANS [Dendrobium catenatum]
gene-LOC110102334	0.385367	0.08606	0.0257383	0.137549	0.40454	0.070371	2.74313	0.155438	0.544527	0.284162	1.38339	0.293608	--	--	Molecular Function: transferase activity, transferring acyl groups other than amino-acyl groups (GO:0016747);;	K13065|7.8e-95|egu:105034344|K13065 shikimate O-hydroxycinnamoyltransferase [EC:2.3.1.133] | (RefSeq) salutaridinol 7-O-acetyltransferase	Phenylpropanoid biosynthesis (ko00940);; Flavonoid biosynthesis (ko00941);; Stilbenoid, diarylheptanoid and gingerol biosynthesis (ko00945)	--	--	Transferase family	BAHD acyltransferase BIA1 OS=Arabidopsis thaliana OX=3702 GN=BIA1 PE=2 SV=1	S	Function unknown	BAHD acyltransferase BIA1-like [Dendrobium catenatum]
gene-LOC110114871	115.714	2.28793	0.0952277	0.152688	0	3.0769	254.798	40.772	0.0495487	0	0	4.01908	[R]	General function prediction only	Molecular Function: O-methyltransferase activity (GO:0008171);; Biological Process: methylation (GO:0032259);;	K00588|7.6e-132|dct:110114871|K00588 caffeoyl-CoA O-methyltransferase [EC:2.1.1.104] | (RefSeq) norbelladine 4'-O-methyltransferase isoform X1	Phenylpropanoid biosynthesis (ko00940);; Flavonoid biosynthesis (ko00941);; Stilbenoid, diarylheptanoid and gingerol biosynthesis (ko00945)	[Q]	Secondary metabolites biosynthesis, transport and catabolism	O-methyltransferase	Norbelladine 4'-O-methyltransferase OS=Narcissus aff. pseudonarcissus MK-2014 OX=1540222 GN=N4OMT PE=1 SV=1	Q	Secondary metabolites biosynthesis, transport and catabolism	norbelladine 4'-O-methyltransferase isoform X1 [Dendrobium catenatum]
gene-LOC110100534	0.681957	0	0	0	6.72276	7.46863	0.341762	0.0115007	0.191415	0.309697	1.39799	2.60651	--	--	Molecular Function: transferase activity, transferring acyl groups other than amino-acyl groups (GO:0016747);;	K13065|5.1e-34|pper:18782712|K13065 shikimate O-hydroxycinnamoyltransferase [EC:2.3.1.133] | (RefSeq) shikimate O-hydroxycinnamoyltransferase	Phenylpropanoid biosynthesis (ko00940);; Flavonoid biosynthesis (ko00941);; Stilbenoid, diarylheptanoid and gingerol biosynthesis (ko00945)	--	--	Transferase family	Benzyl alcohol O-benzoyltransferase OS=Clarkia breweri OX=36903 PE=1 SV=1	S	Function unknown	shikimate O-hydroxycinnamoyltransferase-like [Dendrobium catenatum]
