# Supplementary material for: Transcriptomic and Metabolomic Analyses Reveal Differences in Flavonoid Pathway Gene Expression Profiles between Two Dendrobium Varieties during Vernalization
Source: Int J Mol Sci. 2023 Jul 3;24(13):11039. doi: 10.3390/ijms241311039 (PMC10342096; doi:10.3390/ijms241311039)
Supplement: Supplementary file 1 [file ijms-24-11039-s001.zip › Table S3-Data on flavonoid content.xlsx]

## Sheet: Sheet1
Index	Molecular Weight (Da)	Formula	Ionization model	Compounds	Class I	Class II	DJ1 (D.capillipes annual stem)-1	DJ1 (D.capillipes annual stem)-2	DJ1 (D.capillipes annual stem)-3	DJ2 (D.capillipes biennial stem)-1	DJ2 (D.capillipes biennial stem)-2	DJ2 (D.capillipes biennial stem)-3	DJ3 (D.capillipes triennial stem)-1	DJ3 (D.capillipes triennial stem)-2	DJ3 (D.capillipes triennial stem)-3	DYY (D.capillipes young leaf)-1	DYY (D.capillipes young leaf)-2	DYY (D.capillipes young leaf)-3	DG (D.capillipes root)-1	DG (D.capillipes root)-2	DG (D.capillipes root)-3	DYC (D.capillipes mature leaf)-1	DYC (D.capillipes mature leaf)-2	DYC (D.capillipes mature leaf)-3	JJ1 (D.nobile annual stem)-1	JJ1 (D.nobile annual stem)-2	JJ1 (D.nobile annual stem)-3	JJ2 (D.nobile biennial stem)-1	JJ2 (D.nobile biennial stem)-2	JJ2 (D.nobile biennial stem)-3	JJ3 (D.nobile triennial stem)-1	JJ3 (D.nobile triennial stem)-2	JJ3 (D.nobile triennial stem)-3	JYY (D.nobile young leaf)-1	JYY (D.nobile young leaf)-2	JYY (D.nobile young leaf)-3	JG (D.nobile root)-1	JG (D.nobile root)-2	JG (D.nobile root)-3	JYC (D.nobile mature leaf)-1	JYC (D.nobile mature leaf)-2	JYC (D.nobile mature leaf)-3	mix01	mix02	mix03	mix04	mix05	cpd_ID	kegg_map
mws0040	254.058	C15H10O4	[M+H]+	Chrysin	Flavonoids	Flavones	9	9	9	9	9	9	9	9	9	9	9	9	9	9	9	9	9	9	9	9	9	26665	17061	28428	55722	47671	55210	9	9	9	9	9	9	5807.5	5888.9	3612.7	10689	12514	10690	8880.9	13519	C10028	ko00941
MWSHY0124	256.074	C15H12O4	[M+H]+	Pinocembrin (Dihydrochrysin)	Flavonoids	Flavanones	3039.8	1771.5	5452.2	5938.6	3844.8	2979.5	12415	12019	13007	13838	8937.1	15109	35743	37444	30024	6671.7	6164.6	5363.6	16650	21433	11444	103740	65022	116610	187660	155390	168900	5067.7	1594.6	1159.1	16193	21696	15589	24589	22265	17261	55163	66682	63318	61868	77488	C09827	ko00941
Zmdn006929	256.074	C15H12O4	[M-H]-	Aloe-Emodin-9-Anthrone	Quinones	Anthraquinone	2306.1	3965.7	3504.8	3548.8	2402.7	2906.6	8120.4	7211.2	11861	12275	7007.3	13004	27381	28203	25102	5648.4	7898.4	4002.8	11655	18461	13127	86426	61426	98654	158520	172610	166910	2408.1	1111.1	768.03	15876	15766	15887	22758	16747	14395	52280	50094	53741	54641	56431	C16760	--
Zmhn003913	260.105	C15H16O4	[M-H]-	Dendrosinen B	Others	Others	9	9	9	9	9	9	180820	92440	31858	9	9	9	9	9	5589.3	98830	113050	52545	9	9	9	5558300	2538000	4682400	11300000	8254000	10418000	9	9	9	17379	262060	95794	391870	240820	215170	3264600	3276300	3639900	3503000	3524800	--	--
Zmhn004045	260.105	C15H16O4	[M-H]-	Tristin	Phenolic acids	Phenolic acids	9	9	9	211730	155990	170050	1686800	997700	509810	9	8521.5	6732.9	4718.5	8560	53587	354950	312970	138690	9	9	9	13177000	8130300	19657000	23826000	28264000	35216000	2544.3	9	5763.3	28656	242750	307580	1392100	608430	545680	9134100	9893000	10281000	10452000	10892000	--	--
Hmjp000461	264.084	C10H16O8	[M+H]+	3-O-Glucoside-3-hydroxy-y-butyrolactone	Others	Others	5568.3	9606.7	11015	32641	17473	32747	38958	41402	62871	4446.9	6606.9	6186.9	35143	24119	32035	8238.3	14351	3604.8	27589	23247	24128	14003	15699	13702	21809	19562	21565	5749.4	5506.1	7002.5	15951	19241	27560	16217	5807.1	12270	18125	13154	13038	16147	25692	--	--
Lmlp003161	264.147	C14H20N2O3	[M+H]+	N-Feruloylputrescine	Alkaloids	Phenolamine	122770	9	9	18881	15093	11643	8412.8	19831	11308	17531	12720	11017	223790	181530	215580	26994	42008	22593	155440	103930	81476	351200	305020	410230	196590	236780	290210	213740	133800	168780	1530600	1104400	1421800	129870	82351	154670	240850	204020	222730	193510	230020	C10497	ko00330,ko01100
Lmmp002013	266.163	C14H22N2O3	[M+H]+	Dihydroferuloylputrescine	Alkaloids	Phenolamine	9	9	9	9	9	9	9	9	9	9	9	9	13199	21800	17307	4698.2	6174.1	3269.8	9	9	9	10793	8062.1	8540.2	12249	7076.1	19251	17394	14183	12342	80411	70623	70608	12403	8756.7	18078	12644	15292	10410	10602	14996	--	--
Zmjp000966	267.097	C10H13N5O4	[M+H]+	Vidarabine	Others	Others	3111800	5892600	3217000	7074600	7788300	7967100	6515400	7128000	6482600	3592600	3357600	2658700	8457300	7550400	6999000	6985200	5906400	5498500	3268600	2378400	1579400	12839000	18610000	11442000	8987200	7014000	7489100	11140000	3385200	4186200	4993600	7475400	8156300	2346300	2961800	3423600	5463800	6134200	6611100	5163400	7190300	--	--
MWS20151	270.053	C15H10O5	[M+H]+	Apigenin	Flavonoids	Flavones	12470	14810	17127	21705	23514	27184	24679	22294	29613	15567	15124	12442	12253	12607	19923	13279	9420.1	7972.3	10401	17349	16051	29700	14792	24800	38877	45768	24522	5653	14805	15103	15011	17715	19547	5324.3	6539.2	3906.8	29716	24774	28546	34473	27757	C01477	ko00941,ko00943,ko00944,ko01100,ko01110
Lmyn006227	270.053	C15H10O5	[M-H]-	Galangin (3,5,7-Trihydroxyflavone)	Flavonoids	Flavones	10586	8679.3	15193	34168	24841	26007	40152	35431	51422	17534	14727	12062	2041.4	2462.3	2250.3	6968.5	8228.3	6007.6	15948	18569	14513	41844	25694	40928	71576	100570	52363	11420	16580	23789	1987.6	1517.8	1195.9	3690.1	5264.7	2210.7	38446	39812	39532	45721	48483	C10044	ko00941
mws0063	270.053	C15H10O5	[M+H]+	Genistein	Flavonoids	Isoflavones	1921.5	2159.3	7050.9	3069.4	3233.3	1787.6	9	9	9	9	9	9	9	9	9	9	9	9	9	3660.8	7033	2117.8	2326.6	3705.4	3994.8	6381.4	2253.8	9	9	9	9	9	9	9	9	9	3212.6	2230.1	6161.6	5226.2	3711.6	C06563	ko00943,ko01100,ko01110
pmp000344	270.053	C15H10O5	[M+H]+	3',4',7-Trihydroxyflavone	Flavonoids	Flavones	5183	7794	7851.3	22934	18256	14747	19366	16502	19732	9	9	9	63273	46206	101300	386180	286990	176470	3738.2	6370.5	5868.5	7339.7	4560.1	5030.5	61749	14119	9	9	2245.6	9	66725	165170	42767	4447.9	4023.5	6030.2	42959	46436	44603	47886	47772	--	--
mws1659	270.053	C15H10O5	[M-H]-	Emodin	Quinones	Anthraquinone	498.42	1481.6	760.29	895.39	765.02	838.68	3318.2	4248.7	4087.5	9	9	9	101120	84597	103650	9	9	9	638.87	442.34	587.74	94326	1522.2	542.59	1984.3	596.35	1131.7	9	9	9	31132	27139	29618	9	9	9	23210	22615	21553	21747	23682	C10343	--
pmp001123	270.089	C16H14O4	[M+H]+	2,5-Dihydroxy-4,9-dimethoxylphenanthrene	Quinones	PhenAnthraquinones	9	9	9	3790.8	2858.4	5834.8	19303	26503	56421	9	9	9	9	9	9	9	9	9	9	9	9	9	9	9	9	9	9	9	9	9	9	9	9	9	9	9	5982.2	9751.8	11464	7974.2	12793	--	--
mws1175	270.089	C16H14O4	[M+H]+	Pinostrobin	Flavonoids	Flavanones	4797.8	2733.7	9	9	9	9	9	9	9	9	9	9	2032	2939.5	2870	556.08	3195	318.03	666.5	9	9	9	1069.5	4938.3	646.04	6172.8	199.57	9	9	9	4144.1	5652.1	3186.4	9	9	9	1957.9	2829.3	1677.5	1920.8	2466	C16419	ko00941
Lmmp005125	270.089	C16H14O4	[M+H]+	Pinostrobin Chalcone	Flavonoids	Chalcones	9	9	9	9	9	9	9	9	9	9	9	2303.9	9502.6	9996.3	11378	9	9	9	2261.6	931.38	481.81	7141.2	6413.1	7562.4	28926	19057	21525	1287.6	815.03	595.61	4751.8	4621	4083.6	2903.1	3377.9	1856.6	5776.5	9735.1	4576.6	10675	3515.8	--	--
Cmsp007094	270.089	C16H14O4	[M+H]+	Nudol	Quinones	PhenAnthraquinones	9	9	9	9	9	9	171650	205580	48470	9	13606	11293	9	9857.2	9	204790	71062	84006	9	9	9	6883600	4366800	7436600	13144000	10359000	12078000	6707.4	4018.4	27750	11692	16752	57696	1052100	939290	777110	2174100	2180400	2199100	2288000	2305400	--	--
Hmlp006179	270.089	C16H14O4	[M+H]+	3,7-Dihydroxy-2,4-dimethoxy-phenanthrene	Quinones	PhenAnthraquinones	9	9	9	9	9	9	6322.2	9171.7	2814.5	9	9	9	9	9	9	8326.8	2443	4194.6	9	9	9	267980	192040	294310	505910	440130	543170	9	9	1192.3	10972	7576.6	5165.7	46753	36972	26929	81661	71266	85851	81336	84832	--	--
pme2960	272.068	C15H12O5	[M+H]+	Naringenin chalcone*	Flavonoids	Chalcones	39288000	40831000	40384000	1542600	1488300	814220	863490	843630	1021900	150500	108370	227180	15893	13708	25663	448150	361770	241180	40916000	40171000	40085000	2243300	1579100	2881500	846270	734350	639640	19709	12390	10535	16344	40094	26284	417550	331590	288960	12488000	14911000	14927000	14313000	15045000	C06561	ko00941,ko01100,ko01110
MWSHY0137	272.068	C15H12O5	[M+H]+	Naringenin (5,7,4'-Trihydroxyflavanone)	Flavonoids	Flavanones	3747700	5096400	7085400	1465200	1552300	863950	1332200	1321600	2047500	44471	31009	31763	8725.4	6905.7	7979.3	340360	276550	175230	5127000	5989200	5521200	1901600	1276600	2137300	1253700	1117600	774410	8134.8	5177.7	10388	3608.1	15243	8252.6	62258	41720	39290	3061700	3148500	3329700	3421800	3546100	C00509	ko00941,ko00943,ko01100,ko01110
pme3440	272.068	C15H12O5	[M+H]+	Butein	Flavonoids	Chalcones	9	9	9	9	9	9	9	9	9	88968	65924	64066	9	9	9	51951	112480	94544	9	9	9	9	9	9	9	9	9	9	9	9	9	9	9	9	9	9	16209	20403	15139	15460	19703	C08578	ko00941
mws0914	272.068	C15H12O5	[M-H]-	Pinobanksin*	Flavonoids	Flavanonols	47153000	47306000	51445000	892740	791310	470440	421290	495640	582250	57311	58720	110350	8496.1	11676	8983.7	298420	228470	151610	43032000	47838000	50043000	1769200	1092400	1986500	581830	675190	473800	9303.1	8705.2	6152.1	7319.7	18352	13619	310750	260310	216190	12908000	12917000	12782000	13892000	12284000	C09826	ko00941
pme3475	272.068	C15H12O5	[M+H]+	Butin	Flavonoids	Flavanones	4591800	4369300	6157300	1518700	1555000	856630	1276500	1257200	2020100	45477	29158	28983	5447.3	8075.5	6896.4	431780	301720	193260	4415700	5507400	5238700	1793300	1307400	1973300	1141100	1185200	799920	11579	8771.8	8854.6	3046	13015	9341	76751	55743	41052	2949000	3357900	3680400	3933900	3541700	C09614	ko00941
pmp001119	272.068	C15H12O5	[M+H]+	3,5-Dihydroxy-2,4-dimethoxy-9H-fluoren-9-one	Others	Others	9	9	9	176480	79291	121980	66424	129080	231970	9	9	9	9	9	9	73945	75954	58496	9	9	9	9	9	9	9	9	9	9	9	9	9	9	9	9	9	9	36065	41482	40574	33825	42375	--	--
MWSmce675	272.09	C12H16O7	[M-H]-	Arbutin	Phenolic acids	Phenolic acids	205690	249700	223360	679340	609810	712980	1462700	1458400	1666900	488300	440310	522230	2554700	2608200	2488000	851780	717860	865660	149850	138840	143460	362390	409390	349800	690460	746450	657520	333050	264390	268760	97547	85680	108860	283960	277140	306650	766820	735640	829160	820690	786240	C06186	ko00010
Cmsp005585	272.105	C16H16O4	[M+H]+	Ephemeranthol A	Quinones	PhenAnthraquinones	9	9	9	9	9	9	237680	199980	28344	9	9	9	9	9	9	128300	43929	47752	9	9	9	4651600	2822700	5000000	6771800	3929100	7612000	9	9	9	8980.1	42822	114100	267000	188890	149800	1701900	2113900	2009100	2293300	2160800	--	--
Cmsp007222	272.105	C16H16O4	[M+H]+	Erianthridin	Quinones	PhenAnthraquinones	9	9	9	9	9	9	5428600	2662200	342290	9	71129	58087	38642	39398	51228	1211100	959230	720850	2384.7	776.97	3375.2	31360000	23328000	37352000	55320000	48809000	55028000	25771	16465	109730	169850	1759800	1483200	8327200	7175400	6384000	13329000	12668000	12841000	12992000	13437000	--	--
Cmsp007709	272.105	C16H16O4	[M+H]+	Ephemeranthol B; Flavanthridin	Quinones	PhenAnthraquinones	9	9	9	9	9	9	639080	205730	9	9	9	9	2681700	4257900	2083200	62681	59773	28822	1561	2644.4	18732	671860	429710	498870	1272700	1689200	941560	3645	4111.5	2765.2	2473800	2366100	3477100	266600	348890	493070	785920	794940	764320	794210	865840	--	--
pme1201	274.084	C15H14O5	[M-H]-	Phloretin	Flavonoids	Chalcones	58309	76074	86537	223000	205610	154790	158860	436210	682150	3616.1	2200.9	3013.8	1751.3	2667.7	2595.7	269320	203300	164920	111550	190300	194760	121320	67034	115530	70276	80546	72826	9	9	9	2420.5	8667.4	4117.2	36158	26927	23603	187610	173300	204590	211990	214790	C00774	ko00941,ko01110
Cmsp006710	274.12	C16H18O4	[M+H]+	3',4-Dihydroxy-3,5'-dimethoxybibenzyl	Phenolic acids	Phenolic acids	2541.4	5273.9	1534100	47271000	40305000	38756000	44479000	61994000	65099000	11546	5161	3942.4	130090	499160	323110	34575000	32598000	25342000	3053.5	8388.4	4007.2	1734000	61642	151150	220730	76082	114590	9	53219	2886.8	42047	86195	103510	31622	11053	10892	31551000	34313000	37171000	35723000	35008000	--	--
MWSmce161	274.121	C16H18O4	[M+H]+	Gigantol(4',5-dihydroxy-3,3-dimethoxybibenzyl)	Phenolic acids	Phenolic acids	4670.3	5121.3	1632400	49558000	39429000	41687000	45080000	59613000	64931000	9556.8	3701.8	5346.6	127260	476530	368880	36995000	35758000	23684000	2227.6	6367.6	2833.4	1754300	57305	140220	217370	89174	115210	9	47956	9	44239	75289	111390	26440	12068	9773.8	33925000	34699000	37178000	36503000	35565000	--	--
Zmhn004964	274.121	C16H18O4	[M-H]-	3,4-Dihydroxy-5,4'-dimethoxybibenzyl	Phenolic acids	Phenolic acids	58.156	111.46	112.08	29.288	166.43	82.75	446640	185310	21583	187.69	5486.3	5529.9	2322.5	3285.5	2680.9	109650	101120	77320	343.38	141.4	146.25	2819900	1709200	2896900	5187200	4050700	5019700	1184.8	737.13	7250.3	9889.4	116310	108290	610430	466890	425320	2101200	2117500	1972900	2158100	2215900	--	--
Lmtp005493	274.121	C16H18O4	[M+H]+	4,4'-Dihydroxy-3,5-dimethoxybibenzyl	Phenolic acids	Phenolic acids	9	9	2033.5	9	9	9	8993000	4055300	401430	5864.2	98952	118460	46263	59897	50128	2132500	1747800	1304100	4019.7	3277.1	5531.2	46646000	29873000	49172000	59186000	56360000	68662000	32262	14479	126500	176960	2055600	1691000	10997000	9053500	8020700	31179000	30732000	34542000	32268000	35369000	C10256	--
pmp001125	274.121	C16H18O4	[M+H]+	Dendrobin A	Alkaloids	Alkaloids	28832	2980.8	1272700	42061000	33980000	33062000	39007000	52448000	55356000	42243	34436	2448.9	92456	395580	264950	28601000	27399000	20483000	2275.6	5795.5	3633.8	1377800	110160	213960	380060	190760	254500	867.2	41733	6896	31638	79434	102850	31975	19024	13425	27412000	28330000	29480000	29379000	27745000	--	--
Lmlp012720	278.152	C16H22O4	[M+H]+	Dibutyl phthalate*	Phenolic acids	Phenolic acids	13815000	15705000	14379000	16698000	14968000	14523000	13634000	12892000	14412000	9503700	8922900	9643100	23261000	25591000	24598000	10307000	9065900	8547300	14894000	13993000	16599000	12738000	12620000	12619000	11473000	11499000	11573000	12872000	13096000	11606000	23371000	29707000	25808000	13333000	13508000	12614000	17005000	18423000	17456000	18313000	18564000	C14214	--
Lmxp011770	278.152	C16H22O4	[M+H]+	Diisobutyl phthalate*	Phenolic acids	Phenolic acids	13586000	15175000	14139000	16570000	15328000	14326000	12873000	12694000	14129000	9243200	8796800	8878500	22690000	25318000	23806000	9214300	8772100	8637200	14698000	14283000	16091000	12030000	12111000	11913000	10586000	11939000	11180000	12093000	11602000	10909000	22999000	29100000	27169000	12502000	13303000	12401000	16526000	18546000	17483000	17969000	18280000	C15205	--
MWSmce341	278.152	C16H22O4	[M+H]+	Butyl isobutyl phthalate	Phenolic acids	Phenolic acids	13707000	16478000	14536000	16830000	16090000	14582000	14172000	12827000	14718000	9154000	8807800	9646600	23072000	25256000	24223000	10370000	9421500	9436800	14917000	15236000	16232000	12498000	13222000	12044000	12023000	11971000	11605000	12807000	13657000	12738000	23949000	29841000	28100000	13766000	14390000	12691000	17580000	19751000	18098000	17897000	18407000	--	--
pmp001133	278.193	C17H28NO2+	[M+H]+	N-Methyldendrobine	Alkaloids	Sesquiterpene alkaloids	273120	339430	267520	560200	535770	522530	215570	207430	271730	122920	99859	106120	467130	484180	510090	17836	13257	18365	25737	27361	21126	51936	37112	38385	10146	7943.4	9971.3	27073	16894	14606	298660	321130	350210	11293	9427.5	10498	186780	185490	196850	208890	209280	--	--
Hmyp008708	284.068	C16H12O5	[M+H]+	Izalpinin	Flavonoids	Flavonols	9	9	9	9	9	9	1032600	592060	35541	9	9	9	862140	258430	534090	12491	12282	9	9	9	1922.5	787990	1297400	1102600	2456400	2213000	1199400	9	9	9	2832900	2747100	2089600	68218	224210	141490	540680	587020	617160	599270	649460	--	--
MWSHY0196	284.068	C16H12O5	[M+H]+	Genkwanin (Apigenin 7-methyl ether)	Flavonoids	Flavones	9	9	9	9	9	9	1151300	673100	37481	9	9	9	842910	261480	470000	12736	12156	9	9	9	9	890880	1442700	1058300	2511900	2091200	1271300	9	9	9	2767600	2669100	2113400	67244	244880	143410	568420	596840	642690	641620	642710	C10046	--
pme3233	284.068	C16H12O5	[M+H]+	Calycosin	Flavonoids	Isoflavones	9	9	9	9	9	9	9	9	9	9	9	9	9	9	9	9	9	9	9	9	9	20945	8198.6	22537	31695	18781	16416	9	9	9	9	9	9	9	9	9	10733	12169	7031.1	13150	6471	C01562	ko00943,ko01110
Zmhp008540	284.068	C16H12O5	[M+H]+	Denbinobin	Quinones	PhenAnthraquinones	9	9	9	9	9	9	1112700	599110	46524	9	9	9	825120	226980	443030	11506	11839	9	9	9	1266.1	819520	1422500	1258200	2867200	2068100	1394900	9	9	9	2542400	3218900	2179300	64647	272520	161040	567630	598880	638640	677350	697690	--	--
pmp001118	284.068	C16H12O5	[M+H]+	5-Hydroxy-3,7dimethoxy-1,4-phenanthrenequinone	Quinones	PhenAnthraquinones	9	9	9	37876	14325	29186	39094	93067	160400	9	9	9	9	9	9	96238	73263	45951	9	9	9	9	9	9	9	9	9	9	9	9	9	9	9	9	9	9	12134	17267	14047	12870	12356	--	--
pmp001126	284.068	C16H12O5	[M+H]+	7-Hydroxy-5,6-dimethoxy-1,4-phenanthrenequinone	Quinones	PhenAnthraquinones	9	9	9	9	9	9	9	9	9	9	9	9	9	9	9	9	9	9	9	9	9	5768.1	5325.6	6005.8	12642	13364	8405.3	9	9	2177.2	20448	15041	14344	9	9	9	11099	6309.4	7762	9278	10078	--	--
MWSHY0114	284.068	C16H12O5	[M+H]+	Acacetin	Flavonoids	Flavones	9	9	9	9	9	9	9	9	9	9	9	9	33745	9	9	9	9	9	9	9	9	9	9	9	398540	9	9	9	9	9	421110	583210	87636	9	9	9	20278	20715	19546	22189	20952	C01470	ko00944
mws1505	284.105	C17H16O4	[M-H]-	Phenethyl caffeate	Phenolic acids	Phenolic acids	15924	1218.7	1295	1086.5	1144.9	7351.1	2830.3	605.55	705.09	649.5	371.04	8205.1	9561.6	14584	7957.6	1514.2	3014.1	1259.1	949.6	1914.9	1310.6	661.9	467.45	127.07	9581.7	15688	1334	3186.7	1202.7	674.03	6380.4	19491	4251.9	979.7	1114.3	1855.5	8079.9	8373	8301.7	8150.7	8937.4	C10484	--
pmn001491	284.162	C15H24O5	[M-H]-	Dendrobiumane D	Others	Others	159770	159730	202950	67809	97632	82409	18796	24535	23915	114210	292850	127810	11604	6335.2	9708.9	235020	243820	177180	42791	50171	26366	36724	16860	20819	9083.2	7638	5119.8	274700	217040	183180	20147	17576	21057	337670	305610	201160	158480	148020	176870	185240	205760	--	--
Zmzp006523	286.048	C15H10O6	[M+H]+	6-Demethoxycapillarisin	Others	Others	9	9	9	9	9	9	75946	65863	7907.9	12655	8204	10241	9	9	9	35028	24304	15928	9	9	9	744550	698570	1027400	1735400	869540	2000900	9	9	9	9	12668	14658	142470	137190	96699	376680	377440	393440	419830	391830	--	--
pme0088	286.048	C15H10O6	[M-H]-	Luteolin (5,7,3',4'-Tetrahydroxyflavone)	Flavonoids	Flavones	2812.4	9	497.62	9	2199.9	751.29	4660.4	2689.4	3255.4	4257.8	4031.3	2894.4	763.13	1508.2	1755.4	889.59	757.59	9	17403	19900	16333	26613	21999	32422	41611	44617	28344	3643.9	3514.7	3438.3	9	9	882.96	2520.5	4710.9	1506.8	13308	13231	13172	13786	14134	C01514	ko00941,ko00944,ko01100,ko01110
MWSHY0051	286.048	C15H10O6	[M+H]+	Kaempferol (3,5,7,4'-Tetrahydroxyflavone)	Flavonoids	Flavonols	7599	27817	18523	22307	24584	11644	7554.1	19194	31145	2318600	1945200	2063700	17752	11224	7857.4	532370	580610	566820	9	9	9	9	9	9	9	9	9	9	9	9	9	9	9	9	9	9	343340	374990	440400	431760	393850	C05903	ko00941,ko00944,ko01100,ko01110
Jmgn005927	288.063	C15H12O6	[M-H]-	2-hydroxynaringenin	Flavonoids	Flavanones	6781.5	9	9	9	9	9	9	9	9	9	9	9	9	9	9	9	9	9	31778	48580	43397	30860	24539	36316	34087	27397	25428	9	9	9	9	5349.2	5234.5	9	9	9	11048	13614	15136	17978	21141	--	--
mws1094	288.063	C15H12O6	[M-H]-	Aromadendrin (Dihydrokaempferol)	Flavonoids	Flavanonols	9198.8	8833.3	25249	13954	11689	11478	13324	24564	54208	23567	16597	22110	9	9	9	18375	15376	7757.4	1639.6	1437.8	4906.1	5114.3	3479.2	7757.3	3699	5969.1	2450.1	9	9	9	9	9	9	9	9	9	9647.1	14733	12303	12075	10479	C00974	ko00941,ko01100,ko01110
Zmpn002440	288.063	C15H12O6	[M-H]-	3,4,2',4',6'-Pentahydroxychalcone	Flavonoids	Chalcones	9	9	9	15552	10983	11663	11020	19867	30690	9	9	9	9	9	9	26913	20589	13783	9	9	9	9	9	812.95	737	9	9	9	9	9	9	9	9	9	9	9	9888.3	9584.7	12502	12392	15103	C15525	ko00941,ko01100
Lmdn006025	288.063	C15H12O6	[M-H]-	2-Hydroxy-2,3-dihydrogenistein	Flavonoids	Isoflavones	1374.2	1817.3	1021.4	766.89	1025.4	2821.1	1418.4	2462.8	1472.3	400.96	515.74	323.74	651.44	1028.3	449.74	514.28	513.04	369.98	34508	44164	41904	31375	22885	32607	30368	21443	24201	660.19	447.8	774.97	2900	4006	4159.3	3770.5	518.76	332.93	15009	18300	18364	14956	20875	C12631	ko00943,ko01100,ko01110
mws0064	288.063	C15H12O6	[M-H]-	Eriodictyol (5,7,3',4'-Tetrahydroxyflavanone)	Flavonoids	Flavanones	414150	403140	291120	30081	20245	27074	93681	61297	87374	2816.6	1449.4	5144.4	5259.6	3064.4	3234.9	21316	14639	4727.1	2080900	2880000	2572200	1246800	1273700	1445600	1310000	1245800	1067800	8346	10856	9708.5	2605.4	13061	9579.8	56777	51041	33771	717090	738920	957590	882290	867000	C05631	ko00941,ko01100,ko01110
Hmhn000927	288.085	C12H16O8	[M-H]-	Phloroglucinol-1-O-β-D-glucopyranoside	Phenolic acids	Phenolic acids	55389	35957	49237	306520	344810	252350	564920	294520	476710	508300	755030	646950	32215	25223	48987	450180	798710	388310	9673	7030.8	11113	18111	22045	16162	21902	16556	22659	32586	41225	30330	12038	7615.8	19214	26195	23585	22077	297150	265980	266430	230320	246860	--	--
Lmtp006213	288.136	C17H20O4	[M+H]+	3'-Hydroxy-3,4,5-trimethoxybibenzyl	Phenolic acids	Phenolic acids	1444.9	2179.5	4482.4	5618.7	3503.9	7039.1	7093800	3379900	491400	2879.8	6639.1	13301	111100	102980	159440	1327500	1871600	1410000	2973	5276.9	14784	17938000	13769000	20895000	36119000	30509000	33210000	8098.5	3337.9	22156	141330	1702900	598470	15236000	13046000	12099000	11250000	11335000	11213000	11247000	11430000	--	--
Zmhn004017	290.115	C16H18O5	[M-H]-	Dendrocandin C	Phenolic acids	Phenolic acids	9	9	6275.8	3428500	2310100	2866800	5975000	6602600	12042000	9	9	2360.1	4169	7314.9	16740	578660	226570	275270	9	9	9	3484200	1645900	4343800	8412400	6496200	6177200	9	9	2903.5	11757	141350	115880	406890	182680	180720	3889700	4348300	4569300	4903100	4786800	--	--
pmp001204	298.084	C17H14O5	[M+H]+	Apigenin-7,4'-dimethyl ether	Flavonoids	Flavones	13275	11190	12206	8836.4	7708.7	6748.8	7092	10859	7376	2992.8	7042.7	2368.7	3113.4	8243.8	7496.8	1573.4	5334	1692.9	1761.9	2050.8	3929.3	2877	1112.2	2989.7	3779.1	2824.5	738.6	2723.8	1582.5	2322.5	4622.2	6026.2	5155.8	2927.1	2260.9	2310.6	2444.6	2586.9	2424.4	2796	2739.7	C10019	--
Lmln001195	298.105	C14H18O7	[M-H]-	Picein (4-Acetylphenyl-glucoside)	Phenolic acids	Phenolic acids	9	9	9	11437	16225	9368.6	51923	34090	47891	9	9	9	4452.6	6688.5	4186.5	22828	33516	21556	9	9	9	9010.5	15403	6721.1	29107	26636	27593	9	9	9	2981.4	5036.2	2624.2	44672	46560	32974	13387	12899	11940	12413	8749.8	C10720	--
Lmjp004941	300.063	C16H12O6	[M+H]+	Rhamnocitrin (7-Methylkaempferol)*	Flavonoids	Flavonols	15282	23719	16972	30379	41766	28611	92749	59562	111090	79283	53170	63361	23000	25019	23282	30978	35414	21976	524840	646330	513930	580600	394340	592370	444990	543390	353690	384250	463610	588290	5675.4	10845	7791.9	54362	91616	31674	255710	280570	288800	284210	280770	C17059	--
MWSHY0009	300.063	C16H12O6	[M+H]+	Diosmetin (5,7,3'-Trihydroxy-4'-methoxyflavone)	Flavonoids	Flavanones	16991	22209	20630	30967	40849	28188	98404	57183	108500	86386	63691	68667	24420	24437	25920	38308	39660	20122	481840	725670	555940	506890	431540	602120	485680	536800	359890	411370	492950	658170	8583.2	14080	8820.9	56702	97486	40116	248260	272130	266080	293330	310720	C10038	--
Zmhp003514	300.063	C16H12O6	[M+H]+	6,7,8-Tetrahydroxy-5-methoxyflavone	Flavonoids	Flavones	22608	24757	17737	37540	43834	27543	104370	51246	100050	75626	52182	68244	19198	24599	23162	37190	28726	18065	500290	748710	537780	528050	396490	581590	478480	542390	377990	368400	468220	634050	9656.8	13399	5957.7	51892	75307	28831	273990	293160	283130	303610	300400	--	--
pmp000001	300.063	C16H12O6	[M+H]+	Hispidulin (5,7,4'-Trihydroxy-6-methoxyflavone)*	Flavonoids	Flavones	19256	25926	19470	37797	43327	36689	93389	65681	111610	87363	60197	71215	20742	25608	23335	38058	33117	23090	486870	723430	549790	551350	408250	574410	458300	564040	360770	420150	474230	646910	5004	14205	6278	64885	86873	35235	259460	263260	297580	284550	303700	C10058	--
pmp001127	300.063	C16H12O6	[M+H]+	Chrysoeriol*	Flavonoids	Flavones	20737	21290	20675	41840	41623	31325	92769	59922	113290	79670	65559	66493	24050	22999	28675	37479	40797	19933	493140	701960	544150	595000	443770	664110	432330	571230	347670	389520	474180	610620	9500.3	15119	7856.8	52222	81386	32449	245310	286900	267030	269330	299650	C04293	ko00944
pmp000548	300.063	C16H12O6	[M+H]+	Pratensein	Flavonoids	Isoflavones	19319	21767	20751	40250	35228	28964	88759	56117	92427	71348	52901	72336	28764	22707	26603	29594	40536	18799	522400	685470	541870	584830	466830	619200	473680	509030	346070	382820	476260	600660	8497.5	12816	6668.9	61931	87156	29596	252090	293620	285710	305210	297390	C10520	ko00943
Zmhn001358	300.084	C13H16O8	[M-H]-	4-O-Glucosyl-4-hydroxybenzoic acid	Phenolic acids	Phenolic acids	1084100	1264600	1055800	1448600	1343100	1568100	1887700	2016600	2197400	42133000	44419000	43404000	100470	136390	162390	11545000	12047000	12530000	40648	96056	69845	151500	92777	98212	144800	148600	187770	491160	314200	329680	192810	175940	167790	806020	707940	471870	12440000	10326000	11746000	11177000	10449000	--	--
Zmhn001926	300.084	C13H16O8	[M-H]-	1-O-Salicyl-D-glucose	Phenolic acids	Phenolic acids	1227200	1642200	1348500	1632900	1736200	1637200	1527000	2392600	2575600	41421000	45335000	52694000	144550	207830	267120	11670000	15682000	13842000	63215	138330	116130	142940	153250	144280	179310	152900	172520	649550	393950	454210	269500	231390	193900	1008500	946860	636040	12248000	11652000	11602000	12311000	14596000	--	--
pmb3142	300.085	C13H16O8	[M-H]-	Salicylic acid-2-O-glucoside	Phenolic acids	Phenolic acids	127820	145420	176490	440420	479850	650150	1439200	1470100	1387200	254940	278340	313920	1819300	2352400	2494400	535590	414060	317110	876460	960420	979830	2627500	2138900	3315300	6726100	8715600	6630200	3932500	3442100	3814200	1243700	1197300	1019600	1014100	810170	1409300	2742000	1994400	2013100	2168000	2191200	--	--
mws2367	300.121	C14H20O7	[M-H]-	Salidroside	Phenolic acids	Phenolic acids	17570	15443	28680	42925	40288	47668	49603	60409	61037	3552	3170.6	5842.1	108540	56986	64941	41231	47098	63657	9	9	9	66381	38310	39170	22234	20505	26275	9	9	9	9	9	9	41218	27619	28523	46429	37110	40187	45671	49491	C06046	ko00350,ko01100
pme3514	302.043	C15H10O7	[M-H]-	Morin	Flavonoids	Flavonols	47609	55675	305920	200870	170260	142040	92116	118670	223690	1522100	1591300	1354300	68885	256960	71348	1756400	1538000	1180600	9	9	9	13366	37118	56266	18776	25991	22544	6319.5	2809.3	9	21544	18325	67589	675180	889500	247360	511400	620560	617990	671520	594040	C10105	--
MWSHY0029	302.043	C15H10O7	[M+H]+	Quercetin	Flavonoids	Flavonols	5174.3	7777.4	19453	9344.5	6292.4	6560.3	5621.7	3200.6	8136.9	85305	95404	90359	9	14853	2393.4	31939	38500	38463	1754	9	9	9	9	9	9	9	9	9	9	9	9	9	6059.7	23354	26266	11947	17308	22743	23423	22682	20327	C00389	ko00941,ko00944,ko01100,ko01110
mws1033	302.079	C16H14O6	[M+H]+	Homoeriodictyol	Flavonoids	Flavanones	9	9	9	93572	45927	71855	119370	152340	230280	9	9	9	9	9	9	53966	49473	34553	133250	211110	104460	296400	237370	331620	166740	190610	142040	10795	9776.9	10491	9	9	9	5238.9	7670.2	6927.5	114620	108010	119940	115320	124980	C09756	ko00941
Cmsp004086	302.079	C16H14O6	[M+H]+	Dihydrokaempferide	Flavonoids	Flavanonols	63077	81383	319720	170510	187300	95806	9	9	13665	243840	249220	361270	9	9	9	260650	331510	158300	2572	9	9	9	9	9	9	9	9	9	9	9	9	9	9	81214	87979	77774	122220	165190	75914	102490	101900	--	--
MWSHY0049	302.079	C16H14O6	[M+H]+	Hesperetin	Flavonoids	Flavanones	3008.2	1377.6	2412.2	40720	19566	33305	75060	64299	131570	9	9	9	9	9	9	39375	36384	15634	71029	107290	53805	163370	137420	156890	100760	81984	80608	4813.4	5576.4	3627.6	9	9	9	4360.1	7516.8	4824.9	67379	80010	75604	75801	74173	C01709	ko00941
Hmqn000843	302.1	C13H18O8	[M-H]-	Tachioside	Phenolic acids	Phenolic acids	9145600	10400000	9648900	19928000	19008000	20526000	18845000	24732000	24947000	18309000	18083000	17789000	12186000	13529000	12897000	10628000	10224000	11580000	1896900	1642900	1664500	2589700	2237500	2304300	1222200	1492600	1308500	944420	837140	898330	5398100	5416800	5712300	397030	391880	432270	17853000	16079000	15424000	15985000	17176000	--	--
mws0044	304.058	C15H12O7	[M-H]-	Dihydroquercetin(Taxifolin)	Flavonoids	Flavanonols	9	9	9	12762	11526	6756	7351.2	13402	13439	9	9	9	32848	78750	23636	9	9	9	9	9	9	30002	16042	33458	29064	29536	28653	9	9	9	6054.8	14643	8093.2	9	9	9	9307.8	17271	17502	28271	11762	C01617	ko00941,ko01100,ko01110
Hmqn003268	304.059	C15H12O7	[M-H]-	5,7,3',4',5'-Pentahydroxydihydroflavone	Flavonoids	Flavanones	9	9	9	9	9	9	9	9	9	9	9	9	9	9	9	9	9	9	9	9	9	14648	20058	11716	41109	19496	32338	9	9	9	9	9	9	9	9	9	7996.9	9288	17603	6487.3	16784	--	--
Lmtp004909	304.131	C17H20O5	[M+H]+	Moscatilin (4,4'-Dihydroxy-3,3',5-Trimethoxybibenzyl)	Phenolic acids	Phenolic acids	9	9	230480	22089000	23188000	21216000	22479000	38005000	35797000	9	9	9	71179	158420	351780	17516000	3765800	6572600	9	9	9	2792200	1343200	2948700	9632400	4085200	5304800	9	9	9	46843	307280	131610	462810	482820	428610	11566000	11331000	10438000	11869000	11419000	--	--
Lmmp001894	309.205	C16H27N3O3	[M+H]+	Dihydrocaffeoylspermidine	Alkaloids	Phenolamine	3822.8	1722	3436.8	9	9	9	9	9	9	2479.4	2473.4	1943.4	3302.4	11532	9	9	9	8115.7	13859	29993	18505	40333	47412	68682	26681	46769	36125	12909	22657	23950	20094	45021	53581	20363	21349	15400	17392	22123	20835	18820	23452	--	--
Lmhn003074	310.069	C14H14O8	[M-H]-	Feruloylmalic acid	Phenolic acids	Phenolic acids	9182	7149	3543.8	9	9	9	12040	16242	7812	9	9	7167	149940	114490	179590	9968	11490	10724	6484.5	10852	8321.8	66111	62988	86174	106210	138820	135000	8744	11591	5068	46615	20909	29099	4374.5	10102	21362	92391	58537	48458	51690	45777	--	--
Lmsn002887	312.085	C14H16O8	[M-H]-	1-O-Caffeoyl xylose	Phenolic acids	Phenolic acids	9	9	9	9	9	9	9	9	9	9	9	9	9	9	9	9	9	9	8059.9	7649.3	14724	22182	8684.2	22753	60943	92589	63008	33014	20741	28723	41957	32568	34389	44773	41759	61638	34747	33056	24377	35943	29584	--	--
MWStz221	313.131	C18H19NO4	[M+H]+	N-Cis-Feruloyltyramine	Alkaloids	Phenolamine	17148	10593	8423	259550	93028	273810	41648	60161	75989	23555	3255	1722.6	84144	162450	296220	2221500	847110	226280	6512.9	83859	68998	1182400	1652700	1208800	487760	796970	801200	1572400	952.85	851.98	691860	2419700	879080	7063700	1422300	889820	887930	973730	1068900	974420	1050500	--	--
mws1433	313.131	C18H19NO4	[M+H]+	N-Feruloyltyramine	Alkaloids	Phenolamine	22958	8794.2	11464	278960	87894	272560	39444	57171	68051	25649	3988.5	1022.7	95011	163990	301160	2325200	824600	233350	7655.9	85026	66870	1178000	1528800	1250900	544350	736730	704020	1678000	9	9	707930	2314200	939430	7067700	1380500	823210	864080	890400	989360	981330	949350	C02717	--
Lmmn002179	314.1	C14H18O8	[M-H]-	Methyl salicylate-2-O-glucoside	Phenolic acids	Phenolic acids	30211	24115	31412	118640	117680	130880	142160	138300	203710	27667	38600	41511	83060	87685	97358	65459	56008	46798	2246.9	2720.8	6069	6749.3	6991.4	5389.6	5847.5	9614.5	9787.3	2181.6	2404.8	2278.8	9956.3	8662.7	13309	3540.7	2253.6	1779.8	78533	54453	46662	61490	66462	--	--
Lmyn002403	314.1	C14H18O8	[M-H]-	Mandelic acid-β-glucoside	Phenolic acids	Phenolic acids	16100	812.15	1528.8	2955.8	3741.7	4480	3442.7	3647.6	10608	810.89	1326.1	1152.5	5792.2	10601	1206.7	8622.2	13250	16798	2333.8	1161.6	2817.1	8679.5	9193.9	9434.4	10675	18576	7354.1	1536.5	3426.9	3207.4	4054.4	14587	1509.4	4657.3	3410	8177.8	16884	17147	23353	15210	23946	--	--
mws0066	316.058	C16H12O7	[M-H]-	Isorhamnetin	Flavonoids	Flavonols	1008.7	1181.1	3836.1	12660	10275	8656.6	40369	25455	53239	20225	16058	13339	3599.3	6170.8	4147.5	24349	16650	14383	9	9	9	5581	22813	12011	10576	12466	9305.5	1803.7	1620.9	2368.7	11834	29591	24770	14569	23104	16535	25801	30492	32831	33483	28609	C10084	--
mws0988	316.058	C16H12O7	[M-H]-	Rhamnetin	Flavonoids	Flavonols	9	9	9	3900.7	9	9	9	1901.8	4699.1	9	9	9	4855.1	8846.9	10410	65958	46318	25191	9	9	9	15385	13460	10031	23048	39371	17588	2635.5	9	9	8153.4	10314	14308	32351	25377	25327	26197	18703	27073	29020	30770	C10176	--
pmn001367	316.079	C13H16O9	[M-H]-	Protocatechuic acid-4-O-glucoside*	Phenolic acids	Phenolic acids	2492600	3428000	3733900	1213400	1263900	1433000	1187300	1339300	2040100	19477000	18143000	18940000	353220	371560	362050	13212000	13967000	15083000	6145800	7245300	6982000	2095500	1856300	1855900	2141200	2456200	2159100	2587400	2240600	2351800	520730	653760	619620	2057600	1821000	1855100	8111900	6813200	6677300	7252700	7986000	--	--
pmb2871	316.079	C13H16O9	[M-H]-	1-O-Gentisoyl-D-glucoside*	Phenolic acids	Phenolic acids	1732700	2477300	2923700	815630	852360	974800	902700	1168600	1583700	12561000	11939000	13179000	258070	295340	341670	8444700	7481300	8571000	7570900	8305800	9698500	2888000	2523100	2534100	2250300	2531800	2348500	3288600	3109500	3322400	539680	613980	591510	2181000	1749800	1890100	7241300	5858500	5836000	5737800	6059400	--	--
Jmwn002172	316.116	C14H20O8	[M-H]-	3,4-dihydroxyphenylethanol-β-D-glucopyranoside	Phenolic acids	Phenolic acids	9	9	9	19224	14244	17998	23773	23896	30103	11976	19227	17959	9	9	9	418060	316110	393840	16594	9	9	5495.4	2727.2	8552.4	12761	7803.8	15554	9185.6	9442.5	7696.4	9	9	9	95229	155220	122730	100990	98063	91737	113360	90268	--	--
Zmtn001661	316.116	C14H20O8	[M-H]-	Vanilloloside	Phenolic acids	Phenolic acids	2371500	3033800	3429500	1044800	970870	1298800	1136400	1314000	1783800	17299000	16830000	17177000	303280	238910	334990	12439000	12368000	14673000	5773000	6780500	6912000	2320900	2084400	2162800	2136500	2650100	2229400	2540300	2570900	2364100	525330	555950	726700	2230000	1426300	1667300	8068900	6603300	6889900	6948500	7101100	--	--
Hmtn001120	316.116	C14H20O8	[M-H]-	5-(2-Hydroxyethyl)-2-O-glucosylphenol	Phenolic acids	Phenolic acids	185460	227380	321590	528040	514670	479330	411760	457140	413580	317540	393540	340690	310030	348990	213290	2826700	3013200	2263400	2075900	1605800	1889500	1388900	1117400	1164400	1877700	1623400	1917100	371360	354440	389890	26470	51486	59547	1987000	1966900	1587200	1911700	1552400	1668600	1565600	1771000	--	--
MWSmce023	318.147	C18H22O5	[M+H]+	Erianin	Phenolic acids	Phenolic acids	9	9	9	663730	571390	873930	1704800	2142700	3130300	9	9	9	4772.5	4393.7	16696	568860	173980	264720	9	9	9	121840	109000	185030	358440	207180	216070	9	9	9	3907.6	15648	15191	114760	89525	81497	455830	457290	508240	465230	530720	--	--
mws0744	320.053	C15H12O8	[M-H]-	Dihydromyricetin (Ampelopsin)	Flavonoids	Flavanonols	2791.2	5474.6	5566.2	21606	24624	49161	259260	292620	323830	6297.8	3460	7712.8	10771	24822	11891	252210	176410	208720	9436.8	2622.5	17264	12114	15539	8470.1	18422	34098	24672	3560.5	574.86	7771.2	42366	41209	37548	35681	21353	19442	59855	97348	80573	105210	91711	C02906	ko00941,ko01110
pmb0751	320.09	C16H16O7	[M+H]+	Trans-5-O-(p-Coumaroyl)shikimate	Phenolic acids	Phenolic acids	178690	203130	159350	9	9	9	9	9	9	17202	13732	16735	27570	11162	16275	9	9	10269	820030	889430	661320	9	7727	9	9	9	9	44516	48896	43721	11976	3444	24906	13644	9	9	30004	22698	15456	19708	18909	C02947	ko00940,ko00941,ko00945,ko01100,ko01110
mws0983	325.298	C20H39NO2	[M+H]+	N-Oleoylethanolamine	Alkaloids	Alkaloids	79174	62173	69362	72429	56447	45838	27894	28893	25941	465640	507000	461000	368380	400170	415760	34299	23000	15460	23273	18933	17007	30269	37584	49862	24906	23220	70974	197320	215230	251080	122790	161960	158160	9569.5	10326	9434.6	130690	129990	130480	131540	131610	C20792	--
Hmhn003067	326.1	C15H18O8	[M-H]-	Phenylpropionic acid-O-β-D-glucopyranoside	Phenolic acids	Phenolic acids	872390	933330	837300	408030	398900	460180	201490	293520	206770	144970	164030	160620	9	9	9	110490	118320	116860	9	9	9	40803	24899	45093	9	9	9	446180	236080	280010	9	9	9	158220	178010	215490	274090	205440	231580	217720	212740	--	--
Lmsn003111	326.1	C15H18O8	[M-H]-	1-O-p-Coumaroyl-β-D-glucose	Phenolic acids	Phenolic acids	15466000	14531000	14470000	71685	47442	51173	89440	102410	119050	3676200	3595400	3582300	605740	348980	355840	1091100	817730	1395200	155800	224080	88489	68923	86347	75931	28722	30077	63284	222760	295060	386840	382420	136700	534510	123610	144960	111640	2495200	2909000	1753100	2397800	1785700	C16827	--
Zmzn001549	326.1	C15H18O8	[M-H]-	Ferulic acid-1-O-glucoside	Phenolic acids	Phenolic acids	357890	327390	327580	9	9	9	9	9	9	441480	445300	526730	5596.5	7239.2	4615.4	15654	7805	23591	48555	66374	55470	41316	24718	39627	43451	23544	31594	339590	549180	358440	5056.2	3754.2	15184	13335	11351	13221	169970	168590	128210	141980	165440	C04415	--
pmn001419	326.1	C15H18O8	[M-H]-	1-O-[(E)-p-Cumaroyl]-D-glucose	Phenolic acids	Phenolic acids	2402400	2438200	3042300	5661.5	22600	4614	23087	29754	21586	596470	602410	639670	155190	32357	62260	196260	176950	168400	30913	38639	17634	4108	9784.5	3850.8	5140	9598.1	12366	27446	64660	26204	68205	29324	103830	29536	39704	25671	331140	304570	309700	329210	361250	--	--
Zmhn002301	326.1	C15H18O8	[M-H]-	p-Coumaric acid-4-O-glucoside	Phenolic acids	Phenolic acids	733090	776330	802340	2315.2	7257.8	7449	6955.2	8494.8	7962	319240	253600	178610	81750	21592	30504	66823	72850	64935	10814	12840	1850.8	1796.5	4650	9	6177.8	9	9	7177.5	10228	20662	19128	23980	46069	8736.5	10325	7184.2	134130	103340	101550	132000	125010	C06739	--
Lmsn000363	326.137	C16H22O7	[M-H]-	Raspberryketone glucoside	Phenolic acids	Phenolic acids	120300	145260	144710	104070	81611	87716	52977	80798	96998	115190	96946	94646	716300	543140	543320	33502	36641	47894	172590	242830	226060	57707	40139	57935	52188	55673	40296	54462	74824	68084	219440	258320	483960	29041	28264	47194	258430	241740	231790	254010	256540	--	--
Hmsn002272	328.116	C15H20O8	[M-H]-	Demethyl coniferin	Phenolic acids	Phenolic acids	124560	107450	166100	38427	34842	40637	24970	27679	22831	447950	454390	468310	37517	24551	21385	29603	22669	34279	68608	57133	82924	97362	49566	67448	73907	77345	81510	31289	27740	31690	18926	19785	22188	95675	73387	56127	124200	104580	95365	129140	103020	--	--
Lmzp004885	330.074	C17H14O7	[M+H]+	Tricin (5,7,4'-Trihydroxy-3',5'-dimethoxyflavone)	Flavonoids	Flavones	28330	80348	70105	9	9	9	4195.6	2101.4	2085	7356.6	9950.9	10320	5297.5	7147.8	4180.9	1356.7	746.13	375.46	1221300	1067600	1077700	177560	143390	177320	129440	139200	115810	366930	438790	562720	1868.9	3079.9	2358	35532	43128	19531	194730	214370	211800	210100	209990	C10193	--
Lmjn007168	330.074	C17H14O7	[M-H]-	Quercetin-3,3'-dimethyl ether	Flavonoids	Flavonols	9	9	9	9	9	9	9	9	9	9	9	9	9	9	9	9	9	9	9	9	9	15832	10261	12589	6167.5	8183.4	7401.7	9	9	9	9	9	9	3792.1	3740.1	2118.9	9598.7	10116	11407	13537	13402	--	--
pmp000004	330.074	C17H14O7	[M+H]+	4',5,7-Trihydroxy-3',6-dimethoxyflavone (Jaceosidin)	Flavonoids	Flavones	13055	41210	40546	9	9	9	9	9	9	5456.4	2868.5	4835.9	2757.2	4665.2	2166.1	9	9	9	642680	623780	607180	98366	84837	108520	65774	83044	76514	209510	227160	341410	1516.4	9	2532.5	23402	22685	9508.5	108280	113870	90606	119720	112050	--	--
Lmtn002565	330.095	C14H18O9	[M-H]-	1-O-Vanilloyl-D-Glucose	Phenolic acids	Phenolic acids	2728.8	1859	6389.5	31030	18588	8751	9	9	9	44606	57195	91496	9	9	9	285660	324340	313630	1597.5	4635.8	4196.2	9	9	9	9	9	9	9833	10039	6890	9	9	9	11320	3177.8	4729.5	65336	53709	81850	61771	69548	C20470	--
Zmhn001883	330.095	C14H18O9	[M-H]-	Vanillic acid-4-O-glucoside	Phenolic acids	Phenolic acids	824020	891550	889440	3535	10373	7937.3	14678	3813.1	12797	1345400	1297800	1440200	29297	18261	22250	44563	31111	40588	424010	254130	221750	42390	27613	25533	18975	9463.3	18271	7840.2	6802.8	3319.7	20949	30591	52700	19431	27598	12527	315690	316310	306610	338360	366190	--	--
pmn001517	330.131	C15H22O8	[M-H]-	3,4,5-Trimethoxyphenyl-1-O-Glucoside	Phenolic acids	Phenolic acids	14573000	15468000	15514000	16568000	17418000	19863000	14192000	17064000	14258000	11801000	9627600	9706000	20112000	23022000	20908000	3398300	2917400	2439000	20529000	18276000	20745000	10212000	9961500	8970700	5405500	7118800	5458300	2856600	2127000	2133400	24758000	27767000	26856000	299960	277060	408270	19793000	19297000	18841000	17721000	19790000	--	--
Lmsn001014	332.074	C13H16O10	[M-H]-	1-O-Galloyl-β-D-glucose	Phenolic acids	Phenolic acids	9	9	9	9	9	9	9	9	9	294850	103470	269730	9	9	9	395450	271760	546830	3007.8	9	9	9	9	9	9	9	9	9	9	9	9	9	9	9	9	9	269110	278200	164210	181150	371080	C01158	--
pmb2928	332.074	C13H16O10	[M-H]-	Gallic acid-4-O-glucoside	Phenolic acids	Phenolic acids	1074800	1594000	1858000	387200	425770	429780	431300	652030	832220	7329300	8629600	8821500	150010	144140	160810	9467900	9312500	10849000	52071	77662	74642	37563	20253	26104	121510	133370	118080	48166	27068	29031	134910	133080	199380	105890	73300	73277	3512900	3095300	3184600	3577700	3210300	--	--
Hmln000873	332.075	C13H16O10	[M-H]-	2-O-Galloyl-D-glucose	Phenolic acids	Phenolic acids	567730	740580	758880	322430	321550	350670	451910	447800	607770	2540700	2661500	2759300	129410	165870	127110	3021500	3238400	4101300	730020	581620	739140	1641200	1567400	1606800	667560	832300	694760	876980	693000	651870	191330	389010	282140	1723900	1635000	1888700	1877800	1874400	1838200	1901800	1818300	--	--
Lmmn001294	332.111	C14H20O9	[M-H]-	Koaburaside	Phenolic acids	Phenolic acids	9989700	10336000	9066700	15295000	14879000	18023000	18876000	17483000	19785000	1893700	1952600	1568700	1943900	1818800	1567400	2123200	1563900	1454300	2130700	2070600	2277100	7269800	7137000	6650400	4898700	5707400	5187900	423980	486510	359730	267190	393890	255570	369780	322200	218050	12460000	9808300	10687000	10025000	10600000	--	--
Cmsp004736	335.21	C19H29NO4	[M+H]+	Dendrine	Alkaloids	Alkaloids	62276	101370	96639	9	9	9	68301	28150	15219	156110	213930	263570	9	5008.2	4357.5	3815400	2087300	1617700	1768600	1742400	1877200	1968800	2247200	2465500	3480200	5192600	3908300	3680300	3413300	3371300	48430	44376	67340	22481000	24854000	29790000	5885300	5628400	6799100	5992400	5391700	--	--
pmb3074	338.1	C16H18O8	[M-H]-	5-O-p-Coumaroylquinic acid*	Phenolic acids	Phenolic acids	15702	5649.5	11304	9	9	9	9	9	9	9	9	9	10591	27703	30283	9	9	9	198050	151830	290500	3364	3416.8	2275	2831.2	5870	3945.5	5618.5	6782.8	6785.8	137900	162420	154140	3923.2	4518	2245	28698	35949	32868	41386	39932	C12208	ko00940,ko00941,ko00945,ko01110
pmn001421	338.1	C16H18O8	[M-H]-	3-O-p-Coumaroylquinic acid*	Phenolic acids	Phenolic acids	10112	10657	3969	9	9	9	9	9	9	9	9	9	11510	12996	16844	9	9	9	150300	177420	102580	4488.8	2267	5638	2281	3958.8	8465.5	9	9	9	97880	83754	109060	9	9	9	17471	20122	41502	33772	35348	--	--
Lmbn001162	340.079	C15H16O9	[M-H]-	Esculetin-7-O-glucoside	Lignans and Coumarins	Coumarins	66268	145530	119950	9	9	9	9	9	9	9	7374.3	10315	147880	9	9	9	850920	9	9	9	9	9	4802.2	2667	2719.9	51687	5888.4	215550	9166.9	30609	9	162710	9	14286	233210	17686	69462	71274	79780	99188	81218	--	--
mws1015	340.079	C15H16O9	[M-H]-	Esculin (6,7-DihydroxyCoumarin-6-glucoside)	Lignans and Coumarins	Coumarins	9	9	9	9	9	9	9	9	6798.7	16689	8297.1	9	116400	9	9	10513	897380	6144.5	21840	9	9	10567	8568.8	6090.5	1531.2	55358	9	193930	9182.1	25165	9	159890	8211.7	22422	198350	15134	84723	86631	84573	79821	90758	C09264	--
Cmyn001328	340.079	C15H16O9	[M-H]-	Daphnin	Lignans and Coumarins	Coumarins	9	9	9	9	9	9	9	9	9	9	9	9	142270	9	9	6847.6	871840	10520	9	6166.3	9	10460	5917.8	10529	9	57455	4542	184770	9437.7	28207	9	228620	12335	30978	188940	17193	66648	84436	61727	91794	95076	C01421	--
Lmsn002548	342.095	C15H18O9	[M-H]-	1-O-Caffeoyl-β-D-glucose	Phenolic acids	Phenolic acids	98132	101330	132860	9	9	9	9	9	9	138270	126040	126750	127160	63197	129650	11111	9193	12234	52247	62657	93411	24448	25026	17041	9335.4	14230	22254	86196	87492	76364	17209	4016.2	61131	49649	40788	49619	74696	70883	60863	100430	121060	C10433	--
pmn001420	342.095	C15H18O9	[M-H]-	1-O-[(E)-Caffeoyl]-D-glucose	Phenolic acids	Phenolic acids	642600	612590	548420	80500	104750	118990	103480	68082	51154	886290	943630	845170	131930	164350	176790	120830	93321	95939	84407	109700	74829	229720	180310	190530	132740	139130	135810	383820	424840	565510	140300	134790	123750	219750	263100	297790	311870	345560	344360	333660	311660	--	--
Zmhn001793	342.096	C15H18O9	[M-H]-	6-O-Caffeoyl-D-glucose	Phenolic acids	Phenolic acids	331400	274350	284270	72044	52544	55464	98238	103890	82324	500330	556840	543520	133510	159130	116170	101510	99340	82610	38819	56358	69076	192740	182630	266320	124690	201270	153570	260340	303440	576320	97046	67551	89590	232050	157600	220900	306670	288440	296250	411150	387570	--	--
mws0906	342.131	C16H22O8	[M-H]-	Coniferin	Phenolic acids	Phenolic acids	567070	725660	807060	96212	103540	113240	100600	104150	91609	1216500	1042400	857060	198080	263210	230740	104050	84206	97503	149270	132220	129660	205700	195530	187030	151350	145640	212720	440920	490490	451960	135070	117250	147120	296000	192530	210850	349520	341610	414550	354640	391900	C00761	ko00940
HJAP050	343.142	C19H21NO5	[M+H]+	N-Feruloyl-3-methoxytyramine	Alkaloids	Phenolamine	9	9	9	9	9	9	9	9	9	9	9	9	9	9	9	67561	14259	2842.2	2322.2	13458	10479	19921	68734	34421	17364	20944	11600	126260	9	9	9	9	9	195340	173880	116110	31347	31980	33133	30929	34315	--	--
mws1474	344.09	C18H16O7	[M+H]+	5,7-Dihydroxy-3',4',5'-trimethoxyflavone	Flavonoids	Flavones	5585.1	9162.3	11501	9	9	9	9	9	9	9	9	9	9	9	9	9	9	9	111470	80002	87649	39979	30389	48020	76184	131350	77404	40703	33720	47640	9	9	9	11413	16537	9984.6	34260	33145	35219	35949	37242	C19807	--
pmp000786	344.09	C18H16O7	[M+H]+	Eupatorin (5,3'-Dihydroxy-6,7,4'-trimethoxyflavone)	Flavonoids	Flavones	30452	15147	1634.3	9	9	4646.3	11083	2925.7	1621.9	712.93	9	1011	1425.9	1123.9	9	9	9	9	9	9	9	9	9	1621.8	2320.1	4739.1	4571.4	9	11090	9	5309.2	107510	2072.7	9	3353.9	3957.2	6640.8	9235.7	9433.6	7382.1	8673.9	--	--
Zmln000899	344.111	C15H20O9	[M-H]-	Syringaldehyde-4-O-glucoside	Phenolic acids	Phenolic acids	8072.3	7934.2	5994.9	26580	49208	48882	46431	56684	59594	101140	87386	75129	125490	111710	109510	130830	135810	136030	9379.5	2658.3	9965.4	122820	117960	112920	93282	174290	101420	26896	29253	25814	110010	112550	136730	39282	40919	35373	80013	103120	71116	99828	80965	--	--
Lmmn000774	344.111	C15H20O9	[M-H]-	Dihydrocaffeoylglucose	Phenolic acids	Phenolic acids	9	9	9	9	3437.3	5003.6	9	9	9	21092	7830.4	8104.6	21676	24129	22793	9	9	9	5053.6	3865.3	14010	40948	9840.8	22791	19387	28581	38931	14910	19819	8442.2	9	9	9	65364	76132	74300	5759.9	15643	12361	20210	15193	--	--
MWSmce024	354.095	C16H18O9	[M+H]+	Scopoletin-7-O-glucoside (Scopolin)	Lignans and Coumarins	Coumarins	9	9	9	24156	27444	28634	25756	56426	49116	9	9	28026	8299.5	12514	9602.5	37918	34745	43103	9	9	9	7671.8	12618	14703	24714	44187	27672	14028	13824	17751	9627	13828	9	9	9	9	20600	26922	15750	31106	28897	C01527	ko00940,ko01110
mws0748	354.095	C16H18O9	[M-H]-	1-Caffeoylquinic acid	Phenolic acids	Phenolic acids	9	9	9	9	9	9	9	9	9	9	9	9	9	9	9	9	9	9	75445	85928	105010	9	9	9	9	9	9	32814	24806	31039	9	9	9	9	9	9	8151	8729.8	12436	23095	9791.7	--	--
Lmsn003318	356.111	C16H20O9	[M-H]-	1-O-Feruloyl-β-D-glucose	Phenolic acids	Phenolic acids	4068700	5521200	4908000	74422	67024	63388	340500	276120	275000	7713300	8723300	10053000	894290	558620	395290	1804800	2058200	2299700	4062200	6478900	4656800	6066000	5413000	6062000	7773500	7761600	11506000	2492400	1790600	1894800	764840	457930	914400	1227000	909090	775050	4445200	4285200	5101200	4448700	5239400	C17759	--
Hmmn002544	356.111	C16H20O9	[M-H]-	Ferulic acid-4-O-glucoside	Phenolic acids	Phenolic acids	47039	43420	80775	517380	580900	589970	398390	368840	357070	156120	183260	168770	1249600	1490400	1340200	135620	130560	171220	174540	148720	169240	497550	555110	426500	364390	326850	422550	559320	469980	502740	816020	899490	898540	255400	258290	337550	438940	447860	443260	542250	603920	--	--
Hmhn003518	356.111	C16H20O9	[M-H]-	4-O-β-D-glucopyranosylferulic acid	Phenolic acids	Phenolic acids	4914900	5178400	6032700	62122	52643	72372	338690	318960	317620	8832800	11886000	10631000	959200	630120	527610	2178100	1693200	2566700	6333400	6897200	5382300	7432400	5434400	7142600	7435800	7555900	11278000	2583800	2474400	2565400	767080	401850	968550	1145000	1002900	772040	4484400	4657100	5054700	5095900	5667200	--	--
mws0097	358.142	C20H22O6	[M-H]-	Pinoresinol*	Lignans and Coumarins	Lignans	74651	60854	77466	176860	57642	82532	33086	101710	117930	412480	427990	383580	364970	297230	403280	90177	69373	39260	33170	37190	39547	99366	55534	86737	200910	178160	254380	39960	35773	37863	228040	248340	260560	4117.2	7707.9	6412.1	201020	243160	266350	279520	275570	C05366	ko00998,ko01100,ko01110
Lmdn004267	358.142	C20H22O6	[M-H]-	Epipinoresinol*	Lignans and Coumarins	Lignans	73900	104030	131910	197130	78427	120690	35929	141270	138850	532870	507780	504650	398140	362260	438720	83137	75677	40350	49200	63825	58570	101510	52950	84542	173670	165650	238880	59074	42618	63688	284480	291930	264580	5460.1	5193	3208.8	223620	281290	284310	308910	345650	--	--
pme0085	360.084	C18H16O8	[M-H]-	Rosmarinic acid	Phenolic acids	Phenolic acids	3246.7	7207.5	3311	23758	21684	30510	80960	75625	65337	9	9	9	1114.5	4267.5	7351.5	14186	12014	2941.8	9	9	9	6625.5	2936.5	7348	9	9	9	9	9	9	724	2908.8	2942.5	9	9	9	21687	27127	18376	28658	30828	C01850	ko00350,ko01100
pmb3107	360.106	C15H20O10	[M-H]-	Glucosyringic Acid	Phenolic acids	Phenolic acids	1615000	1760600	1553600	6105300	5442100	5817400	7966700	8973800	10350000	108110	121650	111990	1696000	1754500	1470400	352760	367890	358750	276930	208940	240080	1444900	1233800	1311100	1180900	1302000	1065700	110150	117060	111550	538890	644850	538430	435530	377620	308390	2773200	3062900	3062900	3069700	3360000	--	--
Cmsn000894	362.084	C14H18O11	[M-H]-	7-O-Galloyl-D-sedoheptulose	Phenolic acids	Phenolic acids	30778	31769	31501	64369	64756	69478	64456	76036	72570	60142	47357	56342	39946	42678	43491	31402	28628	34919	7217.3	6409	3674.2	11435	6747.7	9834.9	4116.9	6992.7	6604.7	3206.3	2808.7	3931	16861	19729	23926	2704.1	3778.2	5008.5	44119	40587	44331	40724	47399	--	--
Lmmp002023	364.247	C19H32N4O3	[M+H]+	Caffeoylspermine	Alkaloids	Phenolamine	1515.3	3334	2413.6	66309	54168	56822	52221	58123	47391	9	9	9	4540.9	3637.2	4545.7	9	9	9	9	1515.4	1822	16893	10836	6653.5	1216.3	2769.7	5454.9	9	9	9	3915.1	1507	2713.8	9	9	9	15231	14619	20174	15314	14742	--	--
Lmgp003270	368.074	C16H16O10	[M+H]+	Scopoletin-7-O-glucuronide	Lignans and Coumarins	Coumarins	9	9	9	9	9	9	9	9	9	9	9	9	9	9	9	9	9	9	9	9	9	36845	41702	37596	11002	17525	16410	5228.5	4006.2	808.75	82778	79934	70495	4006	13427	10379	10339	14320	9461	11210	16768	--	--
pmb0108	374.1	C19H18O8	[M+H]+	Feruloyl syringic acid	Phenolic acids	Phenolic acids	9	9	9	42236	18286	12653	9	9	9	25119	57380	26656	98908	132480	98609	9	9	9	32721	30072	19420	7017	7845	5489.5	6453.1	15561	10747	5447.8	3116.2	9514.5	64816	139690	80037	11148	14572	20488	14088	19319	20399	20176	19514	--	--
Lmzn001983	376.137	C16H24O10	[M-H]-	D-Threo-guaiacylglycerol-7-O-β-D-glucoside	Phenolic acids	Phenolic acids	59705	79598	101470	325710	336730	382600	460040	528010	438080	192090	149880	166320	2370100	2448100	2975100	118620	107320	90199	244990	213870	181970	646510	561270	575850	405130	442890	393620	154200	148620	124750	1279500	1299800	2090300	48464	45705	37770	661990	736360	816610	820490	821670	--	--
pmp001132	376.225	C22H34NO4+	[M]+	N-Isopentenyl-6-hydroxydendroxinium	Alkaloids	Alkaloids	1897.2	1131.4	997.4	9667.4	10773	5926.6	3855.1	8278.8	5910	935.56	1838.8	1226.3	5452.3	5570.5	4082.2	79150	29310	35558	995.26	593.73	1063.3	50654	89868	54427	34952	16466	35956	943.46	2499.4	1479.2	12580	14884	14252	35652	24810	39640	26296	30557	30133	32805	29562	--	--
Zmhn002227	386.121	C17H22O10	[M-H]-	4-O-Glucosyl-sinapate	Phenolic acids	Phenolic acids	14529	29782	23713	59114	121830	64146	66738	54541	65294	9541.8	23170	10257	333200	502650	454970	3777.2	28285	30748	19784	8652	2525	216210	518600	374260	238780	227610	311550	28087	22742	27100	65500	49521	50170	71844	91271	79662	96453	122200	142440	183560	200070	C02919	--
HJN003	386.122	C17H22O10	[M-H]-	1-O-Sinapoyl-D-glucose	Phenolic acids	Phenolic acids	1774300	1904100	1978500	69798	65044	72922	118830	134840	120640	223620	283860	219420	39597	70077	57042	319400	254350	338370	135860	188900	168800	770070	492610	686390	493960	539780	501360	100940	96493	89664	63866	57400	58360	478660	373560	304510	300970	318660	469670	448770	454140	C01175	ko00940
mws1565	388.137	C17H24O10	[M+H]+	Geniposide	Terpenoids	Monoterpenoids	3084600	2485700	2384000	7277800	8438700	7745300	12342000	13007000	16891000	1551900	1636000	1473300	199130	330920	373400	8597900	11377000	11196000	13509	12058	3837.2	76940	62822	61244	113440	89315	62948	29091	44015	31222	199960	278120	199420	570470	715660	688260	747660	829380	798790	924610	1011300	C09781	--
Lmzn001582	388.174	C18H28O9	[M-H]-	5'-Glucosyloxyjasmanic acid	Phenolic acids	Phenolic acids	268590	195700	248140	15654	24693	29722	17061	38651	61697	36446	48501	55433	18004	13028	20238	68429	38221	55659	20132	26377	19007	139530	83706	105020	98505	85272	155270	10103	7304.5	3959.5	24095	14012	3879.8	13445	18532	18092	52675	46378	78556	61604	55888	--	--
Cmjn004337	402.153	C18H26O10	[M-H]-	Benzyl-(2''-O-xylosyl)glucoside	Phenolic acids	Phenolic acids	93839	120090	66326	132480	182310	183230	566740	475520	316000	1793500	2234900	1282700	2334100	2085900	1749400	1882700	2115100	1958500	139000	224280	167930	3745300	3423000	3675300	6671100	6107700	6605300	350940	307380	272690	7170900	6213900	7056000	3129500	3919200	4397600	2368300	2680600	3358000	3170600	2604600	--	--
pmn001399	406.126	C20H22O9	[M-H]-	2,4,6,4'-Tetrahydroxy-stilbene-2-O-glucoside	Others	Stilbene	69348	37158	120900	55856	65030	80323	114190	163160	171820	46920	54162	50496	28545	39858	41222	243240	291460	378770	21872	23522	17482	18081	19618	8741	22400	28269	10843	11531	9767	26602	54455	25316	33967	17364	22406	17334	137070	133340	88243	161400	152340	--	--
pmn001394	406.126	C20H22O9	[M-H]-	2,3,5,4'-Tetrahydroxystilbene-2-O-glucoside	Others	Stilbene	23804	23148	93590	58784	50598	56230	91954	154850	168700	33587	33438	45476	30366	15166	11792	202320	376270	205020	13066	20188	18505	9411.5	37067	23857	23786	16779	10810	4323	13692	7155.2	28402	26472	27863	31672	12302	20189	53281	97624	166240	66628	74330	--	--
pmn001637	418.09	C20H18O10	[M-H]-	Kaempferol-3-O-arabinoside (Juglanin)	Flavonoids	Flavonols	1862.6	15335	11969	183690	266230	234590	15916	16798	15170	2104600	1542600	1835100	19396	9	9	148630	161280	216140	9	9	9	9	9	9	9	9	9	9	9	9	9	9	9	8209.3	7230.9	3400.1	81948	110040	116270	180250	158240	--	--
MWS20152	418.163	C22H26O8	[M-H]-	Syringaresinol	Lignans and Coumarins	Lignans	7137.9	2621.9	5197.4	140430	94631	129900	323930	389890	245510	29885	34682	25566	17294	16023	41158	88108	42519	32882	4399.2	8896.6	9013.3	204140	121700	198310	178830	151400	222810	15246	20792	21848	18803	75708	49771	7487.6	6092.7	7211.8	140090	162440	171220	188330	201990	C10889	--
Lmhp005784	424.2	C24H28N2O5	[M+H]+	p-Coumaroylferuloylcadaverine	Alkaloids	Phenolamine	9	9	9	9	9	9	23445	7652.7	9149.7	20226	19159	22369	79602	78061	91011	13341	17915	12616	9	9	9	209740	124640	155070	88055	131480	94822	9	9	9	9	9	9	9	9	9	40718	49321	35149	65811	80978	--	--
Lmhn002574	432.069	C20H16O11	[M-H]-	Caffeoyl(p-Hydroxybenzoyl)tartaric acid	Phenolic acids	Phenolic acids	37316	120700	47082	199440	220080	226320	149740	175170	94174	11479000	11160000	12831000	31085	34122	38375	1460300	1841000	2076200	58054	73926	54487	9	9	9	9	9	9	33021	28750	25801	61290	56703	79148	9	9	9	1025800	1092800	1181400	1090300	1347300	--	--
MWSHY0008	432.106	C21H20O10	[M+H]+	Apigenin-6-C-glucoside (Isovitexin)	Flavonoids	Flavonoid carbonoside	130100	200480	201260	250500	278490	366120	238570	392880	635860	546320	634940	626340	6813	3399.5	3427.5	968710	776660	591180	2799700	2749200	2227200	113060	140030	141270	52196	86399	72440	3193700	2585500	3153400	9	9	9	3119000	2214200	2338200	1391900	1089600	1292700	1163500	1324800	C01714	ko00944
mws0072	432.106	C21H20O10	[M+H]+	Apigenin-5-O-glucoside	Flavonoids	Flavones	10956	8523	18844	15401	10358	34991	32753	24752	21396	11093	39975	25137	88535	127830	76208	64990	22584	34076	151260	142040	140240	41729	38702	39800	30864	45094	47341	190610	126800	180100	263230	201920	236080	197610	101630	121090	63592	77131	75608	77155	104510	--	--
MWSHY0181	432.106	C21H20O10	[M+H]+	Apigenin-8-C-Glucoside (Vitexin)	Flavonoids	Flavonoid carbonoside	133840	152760	238490	346990	246490	330760	363970	377350	608010	530980	431330	398230	5126	9	8570.5	884340	465700	388980	2385200	2255700	2145700	128370	99213	120060	43340	59460	49192	2318100	2205500	2109800	1718.5	1708.5	2589	2447800	2149400	2217400	914870	1001400	998470	1018700	1041500	C01460	ko00941,ko00944
mws0895	432.106	C21H20O10	[M-H]-	Genistein-7-O-Glucoside (Genistin)	Flavonoids	Isoflavones	80475	62837	78080	9	9	9	9	9	9	108460	131580	123870	9	9	9	512500	711250	660530	9	9	9	9	9	9	9	9	9	9	9	9	9	9	9	9	9	9	165830	109620	207160	162200	165830	C09126	ko00943
pmp000413	432.106	C21H20O10	[M+H]+	Genistein-8-C-glucoside	Flavonoids	Isoflavones	184720	342700	330070	363250	328190	469910	232000	523450	679300	832860	944740	593450	6821	9	9	1018400	902310	569000	3311300	3735300	3140200	143710	177400	169150	76877	109220	72212	3298000	3535900	3665300	3004.8	3430.5	3416	4601900	2417500	2822400	1538300	1537600	1559600	1328400	1611100	C10420	--
Lmgp004731	432.106	C21H20O10	[M+H]+	Genistein-7-O-galactoside	Flavonoids	Isoflavones	234920	118590	82703	70481	65706	70037	48613	23618	53323	4275000	4876800	3704500	62652	61810	20029	468980	732410	816560	591150	532210	491130	60237	48010	45992	76650	61496	84818	169330	120420	80380	30304	56729	37176	13200	30591	22823	516700	431060	430940	557800	604180	--	--
pme0321	432.106	C21H20O10	[M-H]-	Kaempferol-7-O-rhamnoside	Flavonoids	Flavonols	3980.3	4291.8	1574.1	9	9	9	9	9	9	1151900	926080	1046400	9	9	9	78604	77224	73493	9	9	9	9	9	9	9	9	9	9	9	9	9	9	9	9	9	9	51374	52664	64310	52352	62502	--	--
mws0919	432.106	C21H20O10	[M-H]-	Kaempferol-3-O-rhamnoside (Afzelin)(Kaempferin)	Flavonoids	Flavonols	1291.6	5527.3	1626.2	3505.8	2580.8	5812.5	9	9	9	1158300	1085500	1240100	9	9	9	75691	111470	66160	9	9	9	9	9	9	9	9	9	9	9	9	9	9	9	9	9	9	53035	57572	80341	65036	71169	C16911	ko00944
Lmfn004065	434.085	C20H18O11	[M-H]-	Morin-3-O-arabinoside	Flavonoids	Flavonols	7149.2	9326.8	84786	955530	1080600	1476700	228940	418600	586410	536180	658660	568630	9	9	9	310650	193180	143290	9	9	9	30039	211990	395830	58564	42724	115880	9	9	9	21799	11976	11956	14356000	7481000	4473400	1281600	1552300	1649600	1776700	1792200	--	--
Lmdp003509	434.085	C20H18O11	[M+H]+	Quercetin-3-O-xyloside (Reynoutrin)	Flavonoids	Flavonols	9	9	9	1490000	1202800	1722200	247580	310290	486650	895600	1060900	1325400	9	9	11405	9	9	9	7988.5	5525	5538.2	14194	174740	254170	31293	23812	81221	9	9	9	23900	11880	17432	8372900	6406000	3504200	1204400	977530	1166100	1324300	1142000	--	--
mws2186	434.085	C20H18O11	[M+H]+	Avicularin(Quercetin-3-O-α-L-arabinofuranoside)	Flavonoids	Flavonols	9	9	9	1314500	925430	1180700	206880	295060	460550	9	9	9	9	9	9	9	9	9	5442	780.5	3959.2	15291	122950	191480	37189	24077	37868	1584	1599.5	808.75	25030	19802	6324.2	6169300	6233200	3168300	963050	1046600	673420	1148200	767980	--	--
Lmfp004055	434.085	C20H18O11	[M+H]+	Morin-3-O-xyloside	Flavonoids	Flavonols	120500	212500	589950	2290900	1926100	1795800	291190	292960	536810	2108900	928050	2590500	15824	9	9	1726800	913620	1098600	2389.5	2426.2	4703.5	16546	262160	239930	54622	45547	72340	9	3189.2	4869.5	31640	26084	19360	8988100	6238000	3711700	1252800	1739800	1854000	1382000	1776700	--	--
mws1179	434.121	C21H22O10	[M-H]-	Naringenin-7-O-glucoside (Prunin)	Flavonoids	Flavanones	75656	42600	59953	151400	126560	150970	139720	124410	177930	11280	30679	21241	15885	8122.8	4551.7	53778	48227	48969	108790	123690	107840	8752.8	2509	5654	9	9	9	7209.8	3814.5	8395.5	9	9	9	22294	9024.8	8321.2	26240	34100	36110	47068	51634	C09099	ko00941
Cmzn005251	434.121	C21H22O10	[M-H]-	6-O-Caffeoylarbutin	Phenolic acids	Phenolic acids	9	49054	9	147320	156850	226060	170620	231220	323000	9	9	9	15414	9909	12384	55354	60526	46249	15769	17587	5865.2	65806	32364	98656	102340	101820	88536	9	9	9	17588	15519	33096	59385	29306	37320	72275	93708	74389	55427	71182	--	--
pme1611	434.121	C21H22O10	[M-H]-	Isohemiphloin	Flavonoids	Flavonoid carbonoside	18763	16598	17702	30300	22422	36038	37939	20914	54036	7204.2	11486	10091	9	9	9	46328	38609	43238	113380	144440	99907	5407.2	10823	13714	7935.8	10813	9	60558	58444	68197	3256.2	3618.8	2882	143490	137800	118010	58419	41020	35317	64764	54791	--	--
HJN055	436.136	C21H24O10	[M-H]-	Dihydrocharcone-4'-O-glucoside	Flavonoids	Chalcones	9	9	9	23369	28183	24614	39226	117260	143720	9	9	9	9	9	9	474680	206630	298730	9	9	9	162750	107900	70318	218790	424360	362930	9	9	9	9	9	9	3864000	6515800	1879100	511580	261330	880460	600020	610620	--	--
mws2118	436.137	C21H24O10	[M-H]-	Phloretin-2'-O-glucoside (Phlorizin)	Flavonoids	Chalcones	9	9	9	33079	29269	32064	47985	108930	174450	34353	33984	37721	3406.1	4359.7	4318.8	96183	78363	83587	9	9	9	9	9	9	9	9	9	9	9	9	9	9	9	4734.5	5862	6607.2	26096	31289	34083	43716	54596	C01604	ko00941,ko01110
Lmfn004093	436.137	C21H24O10	[M-H]-	Phloretin-4'-O-glucoside (Trilobatin)	Flavonoids	Chalcones	18810	18059	10764	32304	19602	42596	45406	71042	113390	73773	77442	71241	9	9	9	85928	79527	85452	9	9	9	3385	2760	5598	4928.8	4875.2	5334.2	5594	9	9	9	9842.5	11041	7710.2	11903	21302	36342	30942	51575	54421	43822	--	--
pma0692	437.231	C25H31N3O4	[M+H]+	N1,N10-Bis(p-coumaroyl)spermidine	Alkaloids	Phenolamine	9	9	9	9	9	9	9	9	9	9	9	9	21928	29002	23295	9	9	9	9	9	809	25283	20887	22576	40648	41812	28825	9	9	9	9	9	9	13788	20123	20963	13688	20207	7975.8	11156	14135	C21169	--
MWSHY0020	442.09	C22H18O10	[M+H]+	Epicatechin gallate	Flavonoids	Flavanols	9	9	9	9	9	9	9	9	9	9	9	9	9	9	9	9	9	9	9	9	9	36948	39931	52605	48116	34888	42294	9	9	13504	10206	9286.5	10212	6812.8	7664.5	4258	10192	12688	13586	15999	16149	--	--
mws0355	442.09	C22H18O10	[M-H]-	Catechin gallate	Flavonoids	Flavanols	9	9	9	9	9	9	22466	3246.2	7982.2	9	9	9	9	9	9	9	9	9	9	38486	28828	136300	114830	140030	283340	253730	326750	6520	9403.5	10787	22340	40006	31289	10180	14535	12638	55093	61887	52245	58813	74818	--	--
pmp000438	442.381	C30H50O2	[M+H]+	Betulin	Terpenoids	Triterpene	8740.4	12929	5494.8	9	9	9	9	9	9	303630	321520	301580	16567	24055	22814	149440	159940	200190	5042.8	5683.5	6810	29331	23904	28300	51827	55813	43034	11427	8570.8	10361	9	9	9	9	9	9	91236	84209	106780	106340	108140	C08618	--
Hmcp002316	448.1	C21H20O11	[M+H]+	Isorhamnetin-3-O-arabinoside	Flavonoids	Flavonols	9	9	9	122460	88237	111630	17823	37336	53884	55128	42604	35184	9	9	9	9	9	9	9	9	9	4679.5	20964	11004	5272.5	13501	14817	4911.8	1741.2	3907	23872	21313	17655	282980	191250	134160	37887	51846	54978	47386	77366	--	--
mws1299	448.101	C21H20O11	[M+H]+	Luteolin-8-C-glucoside (Orientin)	Flavonoids	Flavonoid carbonoside	9	9	9	9	9	9	9	9	9	222800	227770	181050	9	9	9	749190	933370	848100	25152	27856	24117	9540	20530	15122	6241.5	4750.5	12532	729240	414000	808810	9	9	9	2074600	1331800	2171300	414520	432650	363400	279630	412100	C10114	--
Hmpp003270	448.101	C21H20O11	[M+H]+	Luteolin-4'-O-glucoside	Flavonoids	Flavones	12493	117160	22270	9	9	9	9	9	9	4321200	3551600	5362200	9	9	9	801820	1235800	953840	30922	16113	13536	13226	10390	9457	9	9	9	65754	58348	39286	9	9	9	9	9	9	452580	291510	449290	260710	385180	--	--
MWSHY0016	448.101	C21H20O11	[M+H]+	Luteolin-6-C-glucoside (Isoorientin)	Flavonoids	Flavonoid carbonoside	9	9	9	9	9	9	9	9	9	139540	189570	188880	9	9	9	860020	601520	389290	17129	29203	13932	10282	12831	11856	11238	13073	11035	594810	546000	632010	9	9	9	837890	1020600	1684000	299530	310190	342700	442630	385870	C01821	--
MWSHY0104	448.101	C21H20O11	[M+H]+	Luteolin-7-O-glucoside (Cynaroside)	Flavonoids	Flavones	716740	7308800	2019700	2542500	3656300	2812300	858390	1734100	2826600	32460000	55456000	32613000	805650	934950	945830	36993000	27504000	34294000	9	9	9	9	9	9	9	9	9	9	9	9	9	9	9	9	9	9	19878000	22654000	24142000	18845000	25101000	C03951	ko00944
Xmyp005654	448.101	C21H20O11	[M+H]+	Kaempferol-4'-O-glucoside	Flavonoids	Flavonols	1517100	4360100	1483300	2895700	4068200	2505400	1397200	1997200	1825500	65063000	31656000	50910000	1076400	1143800	880680	34625000	33710000	27083000	9	9	9	9	9	9	9	9	9	9	9	9	9	9	9	9	9	9	30063000	19652000	18522000	21794000	21297000	--	--
Lmlp003531	448.101	C21H20O11	[M+H]+	Luteolin-3'-O-glucoside	Flavonoids	Flavones	9	9	9	9	9	9	9	9	9	4979800	4970300	4757700	9	9	9	786650	982490	1157400	16293	14760	9051.1	9	9	9	9	9	9	68552	52449	30748	9	9	9	9	9	9	417560	517590	440080	401090	405920	--	--
MWS20197	448.101	C21H20O11	[M+H]+	Quercetin-3-O-rhamnoside(Quercitrin)	Flavonoids	Flavonols	9	9	9	9	9	9	9	9	9	40696	45436	25184	9	9	9	9	9	9	9	9	9	9	9	9	9	9	9	9	9	9	9	9	9	222650	132820	109990	28234	28212	38539	26516	47511	C01750	ko00944
mws2209	448.101	C21H20O11	[M+H]+	Kaempferol-3-O-glucoside (Astragalin)*	Flavonoids	Flavonols	12184	82718	25046	9	9	9	9	9	9	3884500	4466800	3620800	9	9	9	701350	1334300	1159100	7670.5	13300	8745.8	11086	9	15381	9	9	9	35004	65392	40745	9	9	9	9	9	9	525100	381400	324050	370960	307590	C12249	ko00944,ko01110
mws0089	448.101	C21H20O11	[M-H]-	Kaempferol-7-O-glucoside*	Flavonoids	Flavonols	9	9	9	130180	149190	93170	138540	85324	149390	130630	114990	84699	333440	108780	87434	9	9	9	9	9	9	9	9	9	9	9	9	9	9	2020	9	9	9	9	9	9	30395	40802	45800	76241	62326	--	--
mws0913	448.101	C21H20O11	[M-H]-	Kaempferol-3-O-galactoside (Trifolin)	Flavonoids	Flavonols	9	11963	18234	16916	14807	21152	35111	25418	55116	130940	112640	131350	17003	9	9	9	9	9	9	9	9	9	9	9	9	9	9	9	9	9	6932.5	9	9	82202	114330	103440	39910	59004	52653	63498	33311	C12626	ko00944
pmb3023	450.116	C21H22O11	[M-H]-	Eriodictyol-8-C-glucoside	Flavonoids	Flavanones	9	9	9	21723	28444	17140	26498	36074	30721	1519500	1500200	1201600	64833	64410	46660	455180	631300	665210	198120	237250	210790	9	9	9	9	9	9	65821	56176	85115	9	9	9	9	9	9	163120	201310	229530	140820	233570	--	--
Lmmn004625	450.116	C21H22O11	[M-H]-	Dihydrokaempferol-7-O-glucoside	Flavonoids	Flavanonols	6314.4	11033	15641	4702.6	3128.4	6992.6	23540	16839	20603	8539.1	1952.2	11714	66058	66581	36468	37744	7836	28169	4703.1	7484.4	6278.2	8567.9	20584	13269	24426	29667	39847	9	9	9	63489	55994	71911	35338	24155	27823	42411	64834	46627	69962	71069	--	--
HJN086	450.116	C21H22O11	[M-H]-	Eriodictyol-3'-O-glucoside	Flavonoids	Flavanones	7221	12230	24084	4332.2	9342.1	4127.7	19552	30094	19943	9867.4	14258	7343	70454	63389	43133	32163	52770	38363	4235.5	2260.2	3280.5	10641	19788	23319	21577	17027	27085	5190.8	3264.8	3386.2	63814	40841	72382	8050	33574	39230	47582	72884	61489	50200	65308	--	--
Lmtn002796	450.116	C21H22O11	[M-H]-	Aromadendrin-7-O-glucoside	Flavonoids	Flavanonols	40615	106020	85427	81833	41627	21390	25460	107500	33712	2874600	3117200	2823200	129150	152720	192120	1108100	982920	988190	239750	202890	161260	3358.5	18323	23042	17168	26216	8939.2	61152	37280	85932	14312	7691.8	13757	8410	30490	9029.5	281810	282010	384830	315990	362680	--	--
Lmzn206829	454.345	C30H46O3	[M-H]-	Oleanonic acid	Terpenoids	Triterpene	9	9	9	9	9	9	9	9	9	98720	99232	70511	9	9	9	43926	38487	43386	9	9	9	9	9	9	9	9	9	9	9	9	9	9	9	9	9	9	34528	38158	43915	53486	69797	--	--
Lmzn006829	454.345	C30H46O3	[M-H]-	3-Ketoursolic acid	Terpenoids	Triterpene	9	9	9	9	9	9	9	9	9	94153	104140	79029	9	9	9	49778	37955	34214	9	9	9	9	9	9	9	9	9	9	9	9	9	9	9	9	9	9	29943	34956	48853	54726	66337	--	--
Lmzn006795	454.345	C30H46O3	[M-H]-	Ursonic acid	Terpenoids	Triterpene	43219	85002	82810	62259	56976	50802	65817	81022	79128	148760	144370	138160	280610	277330	301790	166800	80122	80477	47751	20362	23095	30514	42273	75764	32629	46707	101070	65365	38416	31469	130900	151300	196790	53310	40506	34666	252380	163750	174310	176500	198190	--	--
Lmzn106829	454.345	C30H46O3	[M-H]-	Betulonic acid	Terpenoids	Triterpene	9	9	9	9	9	9	9	9	9	107500	99614	70301	9	9	9	48788	36253	37311	9	9	9	9	9	9	9	9	9	9	9	9	9	9	9	9	9	9	30852	37411	44148	47266	62429	--	--
HJN110	456.36	C30H48O3	[M-H]-	Betulinic acid	Terpenoids	Triterpene	104760	129620	139790	120820	196600	204360	180880	194320	206770	114200	88678	98630	85763	175380	175840	96712	48506	81844	87722	67835	55643	87435	136880	156970	74705	75676	87222	80370	52599	47637	121970	155000	180810	59237	23023	16032	104970	86206	83107	83177	92949	C08619	--
pmn001700	456.36	C30H48O3	[M-H]-	24,30-Dihydroxy-12(13)-enolupinol	Terpenoids	Triterpene	325040	217630	253470	158800	242540	210630	196370	203410	238320	243900	174530	152870	161550	289020	270060	105650	68022	121090	251310	178960	100480	111590	185030	185870	89378	90235	98113	296290	164220	156220	195060	202690	246120	79731	30465	22315	281540	269790	250570	279230	265090	--	--
MWSmce052	456.36	C30H48O3	[M-H]-	3-Epiursolic acid	Terpenoids	Triterpene	22345	19970	17350	48931	42963	33756	67337	59997	113510	9	9	9	59429	47495	63039	9	9	9	9	9	9	11062	9	9	68267	96826	43548	9	9	9	9	9	9	9	9	9	19332	30727	30583	25759	28282	--	--
mws4053	456.36	C30H48O3	[M-H]-	Ursolic acid	Terpenoids	Triterpene	2076.5	13719	7685.8	10482	8072.4	7634.3	17591	20539	17625	3661.1	4618.1	4864.2	117610	106690	81285	12241	9573.2	9983.1	6738.3	7235.6	6210	49180	16187	20432	39659	24088	40876	5537	8807.5	7926	37624	25652	29010	9082.2	8789.8	9217.4	37333	38298	40006	36032	42117	C08988	--
mws0034	458.085	C22H18O11	[M-H]-	Epigallocatechin-3-gallate	Flavonoids	Flavanols	3447600	1327700	417850	468090	313290	253320	126700	279980	103380	2390600	909920	315210	355140	268100	181460	94950	64692	87674	906000	248520	182840	103690	135240	67058	40669	24916	26868	718780	236200	99334	368320	396540	197770	58249	43318	45358	116230	206820	158450	160330	158910	C09731	--
pmb2654	461.153	C19H27NO12	[M-H]-	Anthranilate-1-O-Sophoroside	Phenolic acids	Phenolic acids	61265	109800	63283	150920	194290	187350	56081	38156	110600	389930	505170	361150	159170	174450	138310	112490	190690	315550	36843	33828	41072	43200	23501	25291	21653	18213	15990	180390	266800	206170	104570	108500	198670	31192	68693	40036	204420	337650	229400	266970	174280	--	--
Lmmp003767	462.08	C21H18O12	[M+H]+	Kaempferol-7-O-glucuronide	Flavonoids	Flavonols	9	9	9	9	9	9	9	9	9	971800	828650	1083400	9	9	9	9	9	9	9	9	9	9	9	9	9	9	9	9	9	9	9	9	9	10551	12629	9055	96501	109970	74656	57187	66276	--	--
Lmnp002845	462.116	C22H22O11	[M+H]+	Hispidulin-8-C-glucoside*	Flavonoids	Flavonoid carbonoside	9	9	9	13103	8822	18236	12418	24155	24313	65621	96538	86362	9	9	9	567900	596220	479690	64646	51548	44081	140280	107880	104550	56867	69110	67810	3005200	2288800	3473000	9	9	9	4039900	2220500	2373300	853060	792640	868690	780780	911810	--	--
Cmyp002064	462.116	C22H22O11	[M+H]+	Yuanhuanin	Flavonoids	Flavones	9	9	9	9	9	9	9	9	9	202380	258670	282750	9	9	9	74074	317630	41529	17998	22374	23653	32518	39533	25605	9	9	9	892040	782850	843110	9	9	9	76636	81336	91276	111110	104440	99293	121640	115000	--	--
Hmmp004965	462.116	C22H22O11	[M+H]+	Diosmetin-7-O-glucoside	Flavonoids	Flavanones	9	9	9	9	9	9	65884	41784	54291	1389100	1217800	1684100	31092	14397	17712	342020	455740	297700	64966	87684	74044	9	9	9	9	9	9	4681200	4628200	4338800	30210	48014	34565	531030	511220	673420	795250	947750	844580	824820	1018400	--	--
pmb3012	462.116	C22H22O11	[M-H]-	Chrysoeriol-7-O-glucoside*	Flavonoids	Flavones	339600	218200	287280	134080	70576	105680	8313	6962.2	21842	9	9	9	9	9	9	9	9	9	7031.8	21834	19876	43068	112740	88296	11196	22280	9	9	9	9	9	9	9	9	9	9	38736	16498	33723	13392	49127	--	--
HJAP011	462.116	C22H22O11	[M+H]+	Chrysoeriol-8-C-glucoside (Scoparin)*	Flavonoids	Flavonoid carbonoside	9	9	9	16152	13318	12224	20487	8825.9	21137	81898	113080	48417	9	9	9	567120	571000	381220	36151	37940	46101	111610	107580	81526	56363	72863	82331	3655400	2365200	3098000	9	9	9	3682200	2720200	1536400	810740	821660	833510	1119700	942280	--	--
Lmjp003655	462.116	C22H22O11	[M+H]+	6-C-MethylKaempferol-3-glucoside	Flavonoids	Flavones	9	9	9	9	9	9	85736	35898	56852	1302600	1780400	1954100	34692	26847	29108	285240	589160	265010	67666	106840	97350	9	9	9	27154	32999	43697	4990500	5125100	4294100	38684	47646	39348	358610	590380	655900	923950	1033900	963850	1062400	1094900	--	--
pmp000579	462.116	C22H22O11	[M+H]+	Diosmetin-7-O-galactoside*	Flavonoids	Flavanones	9	9	9	9	9	9	52870	31480	48339	2077100	1853800	2117700	9	9	9	335590	557960	283330	85332	84390	100980	9	9	9	9	9	9	5042700	5075200	4147300	20996	41369	52443	443340	471380	752100	817410	1279700	1070700	854500	1136500	--	--
pmp000120	462.116	C22H22O11	[M+H]+	Diosmetin-6-C-glucoside	Flavonoids	Flavanones	9	9	9	14411	17066	16625	19168	20300	14520	45873	68402	46652	10176	9	9	324870	319000	322640	23116	31924	24916	94785	92329	79258	38246	87458	60310	2495000	1745700	2313700	9	9	9	2768200	1550300	1735300	617780	608880	650360	654570	771090	--	--
pmb2999	462.116	C22H22O11	[M-H]-	Chrysoeriol-5-O-glucoside	Flavonoids	Flavones	1725000	1723200	1517800	9	9	9	27976	20456	41732	9	9	9	9	9	9	9	9	9	9	9	9	9	38576	58989	17405	10477	18689	9	9	9	9	9	9	2280700	1811200	1733500	138480	111840	143680	153270	167220	--	--
Hmgp002189	462.118	C22H22O11	[M+H]+	Hispidulin-7-O-Glucoside*	Flavonoids	Flavones	9	9	9	9	9	9	76176	32040	66898	1777200	1655800	1905300	9	9	9	352620	514230	315950	75571	72127	72780	9	9	9	9	9	9	4862100	4898200	4321000	31001	45401	57452	400470	480980	726920	822740	923100	970930	1114100	1045100	C17762	--
Hmcn001884	464.095	C21H20O12	[M-H]-	6-Hydroxyluteolin 5-glucoside	Flavonoids	Flavones	63694	57086	46640	252300	158240	284400	1968400	2031300	4603600	67145	95060	74770	9	9	9	499250	379260	358310	9754	8697.8	14659	182480	1301300	1166900	148040	116200	204820	22468	16622	26117	16798	15214	29717	32033000	29925000	22112000	5709700	6135900	8099900	5923900	6925200	--	--
Lmdp003286	464.095	C21H20O12	[M+H]+	Isohyperoside	Flavonoids	Flavonols	9	9	9	499700	419100	329280	2529000	3290400	4761700	276790	220290	262300	40582	16962	25530	766790	576940	611460	99895	82236	58277	316610	1200700	2041100	226070	182530	214050	473950	357570	390980	78300	111660	88298	53599000	51828000	38967000	11690000	10121000	9418800	12506000	11356000	--	--
mws0091	464.095	C21H20O12	[M-H]-	Quercetin-3-O-glucoside (Isoquercitrin)*	Flavonoids	Flavonols	37951	32588	41612	282600	288120	231640	3193800	3126200	4912500	85392	94167	124370	12417	12348	2178.8	657440	394510	368370	11671	10870	16095	231120	1647400	2234000	221100	220340	285840	4335	16094	9473.8	35013	29072	29677	44855000	39813000	37371000	7195400	10270000	9854600	9060000	10992000	C05623	ko00944,ko01100,ko01110
pmp001309	464.095	C21H20O12	[M+H]+	6-Hydroxykaempferol-7-O-glucoside	Flavonoids	Flavonols	406680	572810	2456000	3325300	2446700	2732100	1601100	1375300	1217100	8862200	6802900	12559000	46172	41435	23076	5449900	7295700	6960000	9	9	9	9	9	9	9	9	9	9	9	9	9	9	9	9	9	9	1590100	1832900	1061400	1529100	1438700	--	--
MWSHY0113	464.095	C21H20O12	[M+H]+	Quercetin-3-O-galactoside (Hyperin)	Flavonoids	Flavonols	138180	47098	104950	473350	489570	386300	2792400	3125700	4855600	277790	227930	223160	28787	18921	18571	815790	631320	515870	82378	78852	64752	277310	1147000	2451400	163690	139630	203510	326980	272330	195420	123310	106400	88808	58096000	47778000	30758000	8832200	10807000	10043000	10061000	9907100	C10073	--
MWSHY0046	464.095	C21H20O12	[M+H]+	Isoquercitrin	Flavonoids	Flavonols	145920	98176	88368	554460	441980	331810	2658600	3163800	3821200	262420	200730	283350	30322	24656	25362	840840	493020	498850	60808	45879	70860	300620	1409100	2431800	220380	126380	247710	492970	410130	522070	126080	111870	75793	52304000	51026000	39863000	11408000	9851700	10532000	12289000	11063000	--	--
mws1329	464.095	C21H20O12	[M-H]-	Quercetin-7-O-glucoside*	Flavonoids	Flavonols	24908	13918	28570	103040	141530	126600	1050100	1167500	1900400	41485	46404	56852	5099.5	4373.2	4953.1	298630	203190	203130	5879	7969.2	2899	108150	489080	702990	74316	109560	152810	6542.8	3658.8	16813	13849	14584	15208	18178000	16728000	14470000	3896600	4163500	5153000	3667200	5287400	C12639	--
mws0856	464.095	C21H20O12	[M-H]-	Quercetin-4'-O-glucoside (Spiraeoside)	Flavonoids	Flavonols	49814	49431	49050	262500	271210	293710	2312400	2732400	5593700	101110	90583	100900	9	9	22145	578350	457980	482890	8485.5	11615	22517	170540	1259300	1431000	157920	195580	259530	9	9	9	22645	16428	28602	32623000	36117000	21607000	6277500	7009000	7555900	8096000	7350200	--	--
Smgp004575	464.095	C21H20O12	[M+H]+	Quercetin-5-O-β-D-glucoside	Flavonoids	Flavonols	9	9	9	450060	441690	393320	2554500	3654700	5213600	9	9	9	9	9	9	781540	578990	541870	96868	56622	68677	282570	1540000	2594300	207360	226810	206070	473590	476130	342570	84286	96237	103300	55738000	54085000	44185000	9677000	10313000	12149000	12607000	11908000	--	--
Lmzp002365	464.131	C22H24O11	[M+H]+	Hesperetin-7-O-glucoside	Flavonoids	Flavanones	78135	77076	63534	24085	23638	13613	120810	129740	75083	106960	85905	70137	25420	31452	35223	88590	81291	112310	20776	19068	23762	159400	245100	221300	232160	378090	341150	9	9	9	20485	12533	26836	9	9	9	161800	149290	162860	172270	154030	C16422	ko00941
pme1598	464.132	C22H24O11	[M-H]-	Hesperetin-5-O-glucoside	Flavonoids	Flavanones	69503	40297	36780	202730	305940	239160	1924800	2093700	3602200	78129	86465	102900	25656	21380	13780	477360	508000	331520	17502	6197.3	9830.5	155220	924850	1196400	160790	111920	251840	5796	8784.2	21100	27386	18930	17023	30376000	32126000	18689000	5984800	6942800	6656600	6794900	7853200	--	--
Xmsn002700	466.111	C21H22O12	[M-H]-	Taxifolin-3'-O-glucoside	Flavonoids	Flavanonols	9	9	9	9	9	9	67923	85097	114270	9	9	9	9	9	9	9	9	9	9	9	9	194440	182600	151750	214120	254420	252260	9	9	9	9	9	9	1134900	765150	688880	157980	192710	215240	226570	228200	--	--
pmn001727	475.184	C24H29NO9	[M-H]-	N-(4-O-(Glucosyl)-E-feruloyl)-tyramine	Alkaloids	Phenolamine	6570.8	13186	19036	11714	8707.5	17467	25470	20159	20452	31522	26894	27794	5784.3	8691.2	25510	310680	321260	243000	66523	143330	47234	19557	16832	30491	11586	50796	31095	32750	30753	34146	27088	57839	31284	63735	29354	31356	63880	64447	58170	63842	52960	--	--
Lmjp003044	478.111	C22H22O12	[M+H]+	Isorhamnetin-3-O-Glucoside*	Flavonoids	Flavonols	50032	37912	26397	482800	467630	317190	1493900	1682500	3196300	115730	93192	119630	47950	25374	25658	137900	141690	93474	11597	5910.8	3665.5	25404	151430	183650	32402	60074	103960	95254	143690	120450	142750	163380	289090	3191500	2696600	1802700	682160	758310	862600	790790	809840	--	--
Lmjp003295	478.111	C22H22O12	[M+H]+	6-Methoxykaempferol-3-O-glucoside	Flavonoids	Flavonols	42423	35373	58965	494300	481370	358950	1595200	1725400	2952800	108510	117400	123920	52304	34255	25316	168260	111790	128100	7694.5	8248.7	12016	30142	176030	189420	46675	115120	88283	107240	116040	145310	121220	176300	219700	2790600	3058400	2219100	663760	712700	767230	805950	848530	--	--
Lmjp002906	478.111	C22H22O12	[M+H]+	Rhamnetin-3-O-Glucoside	Flavonoids	Flavonols	41311	31811	34378	471870	531270	420950	1526200	1840100	2850700	109390	125350	156760	9	9	9	120810	136250	135880	9	9	9	53437	168100	190350	66109	61104	92241	135530	97024	124800	117490	177220	224500	2719500	2865500	1851300	687340	700690	722700	755630	907500	--	--
Hmcp002207	478.111	C22H22O12	[M+H]+	Isorhamnetin-7-O-glucoside (Brassicin)*	Flavonoids	Flavonols	30129	28086	41198	466790	402940	369710	1417600	1661400	2995600	90765	105930	135210	33288	43122	17074	186160	114230	86766	9	9	9	83023	144710	154360	46590	61530	108940	78402	129220	77820	126310	130010	250290	3025600	2387200	1923000	689300	831300	836020	667660	937560	--	--
Hmgp002036	478.112	C22H22O12	[M+H]+	Nepetin-7-O-glucoside	Flavonoids	Flavones	46654	62888	40626	403060	538570	380080	1534600	1761500	2694200	132920	94496	152260	9	9	9	146240	125910	137650	9	9	9	57251	166560	179790	83217	105770	91775	107320	126020	92235	130830	166600	224020	3131300	2934100	2131600	684710	746620	861700	849980	847910	--	--
pmb3066	482.142	C22H26O12	[M-H]-	5-O-p-Coumaroylshikimic acid O-glucoside	Phenolic acids	Phenolic acids	63187	61794	71622	440030	364240	430250	1044400	1372500	1255200	242390	208420	202450	413380	366840	516060	1204700	1465300	1830700	23642	18109	17392	710960	954970	787700	1585600	1453800	1503900	26912	60629	32130	169220	196350	203180	420760	476130	365160	663850	782280	672620	721290	759920	--	--
pmn001629	484.085	C20H20O14	[M-H]-	Digalloylglucose	Phenolic acids	Phenolic acids	31675	49578	38396	58891	56843	52083	43069	50953	50762	10654	13465	9378.4	11263	17441	7029.6	8752.2	3412.8	6872	13134	17779	11640	26930	25837	16897	14364	19409	19847	1809	2851.4	1703.6	9154.8	9	9	9	9	9	47852	35782	26346	33280	29560	--	--
Lmsn011830	486.335	C30H46O5	[M-H]-	2α,19α-Dihydroxy-3-oxours-12-en-28-oic acid	Terpenoids	Triterpene	10502	11924	9864.8	267670	159300	347370	1139000	1259600	2314000	39767	49109	57424	167160	195990	206030	103160	61002	73407	2102.5	2262.3	1730.8	132860	127000	139960	900880	1486100	735010	3951.2	2682.8	4503.4	102630	111960	142740	15736	10193	12967	420160	462150	440490	486430	458520	--	--
Lmgp003546	492.127	C23H24O12	[M+H]+	4',5'-Dihydroxy-6,8-dimethoxyisoflavone-7-O-galactoside	Flavonoids	Isoflavones	78829	140890	148170	9	9	9	9	9	9	1224600	1643200	1730500	9	9	9	325810	265540	252540	1505700	1549800	1558500	115590	95086	120400	55948	62322	54189	7032600	7346300	6227100	5128.8	3998	7954.8	2319100	2056400	1626900	2470100	2647100	2402200	2739600	2656900	--	--
pmb0736	492.127	C23H24O12	[M+H]+	Tricin-7-O-Glucoside	Flavonoids	Flavones	52748	134780	136680	9	9	9	9	9	9	1415900	1441000	1498900	9	9	9	273720	297860	215320	1568000	1624400	1516400	95807	133800	87211	103910	76155	59500	6594500	7651800	5785900	9130.1	12565	12480	2041000	2078300	1786500	2403100	2680300	2585400	2409300	2749200	--	--
Lmgp004829	492.127	C23H24O12	[M+H]+	5,7,4'-Trihydroxy-6,8-dimethoxyisoflavone-7-O-galactoside	Flavonoids	Isoflavones	65247	150360	163450	9	9	9	9	9	9	1345400	1459000	1365900	9	9	9	274230	296600	212200	1529000	1557000	1353800	95452	139650	86145	34630	50764	70720	6736700	7536800	5626600	9	9	9	2346200	2115100	1735700	2213900	2394000	2667200	2374600	2738600	--	--
pmp000608	492.127	C23H24O12	[M+H]+	Aurantio-obtusin-6-O-Glucoside	Quinones	Anthraquinone	78286	162430	125720	9	9	9	10904	9	9	1470300	1552100	1425800	9	9	9	312170	289600	228130	1424700	1506100	1464100	112850	114150	108480	45188	56501	57292	6368500	6847300	5239900	6253.9	9121.4	5918.9	1731600	1960800	1901100	1662300	2436800	2284900	2805500	2596800	C10303	--
pmb3042	492.127	C23H24O12	[M-H]-	Tricin-5-O-Glucoside	Flavonoids	Flavones	15763	36521	21979	38300	25104	37118	12886	33425	11095	20920	45836	34384	42278	50692	73599	77608	38265	73033	267050	245000	261230	9	9	9	9	9	9	208770	178880	248350	52850	26807	51322	9	9	9	45924	48612	33847	68372	47742	--	--
Hmgp002238	492.128	C23H24O12	[M+H]+	Jaceosidin-7-O-Glucoside	Flavonoids	Flavones	52588	122230	164560	9	9	9	9	9	9	1634200	1519200	1518300	9	9	9	320850	316420	259480	1655600	1458300	1468200	78178	130070	135000	70052	51551	92986	6971000	7732500	6258600	18492	12128	5659	2546400	2000900	1901800	2114700	2776300	2713200	2276600	3039900	--	--
pmn001642	504.09	C23H20O13	[M-H]-	Kaempferol-3-O-(2''-O-acetyl)glucuronide	Flavonoids	Flavonols	34169	48536	54199	58808	58267	49714	51956	36096	41708	55277	34880	44854	9	9	9	40346	60249	43534	58165	59077	43305	9	9	9	9	9	9	237570	161930	267620	49239	67839	40629	822350	901430	518770	85975	83569	146740	133920	166030	--	--
pmb3000	504.127	C24H24O12	[M-H]-	Chrysoeriol-7-O-(6''-acetyl)glucoside	Flavonoids	Flavones	9	9	9	9	9	9	37702	9398.8	9	2881	9	9	9	9	6542.2	12725	15963	9	9	9	9	183600	150690	152140	115040	101990	91123	15995	8683.8	13720	9	9	9	29467	45175	55898	70625	91022	76047	75544	119730	--	--
Lmsn004322	504.127	C24H24O12	[M-H]-	1,6-Di-O-caffeoyl-β-D-glucose	Phenolic acids	Phenolic acids	5220	1973.2	22050	1021500	1146100	754650	1988500	2040500	1862100	19895	21966	13155	29410	48294	63198	366860	366640	473840	10610	5465	16504	964030	1107500	1471100	579080	1228800	644990	5578	7558.2	4009	110820	75592	160380	389960	286760	372040	452930	554690	588570	453360	453010	--	--
Lmsn002288	504.148	C21H28O14	[M-H]-	1-O-Caffeoyl-(6-O-glucosyl)-β-D-glucose	Phenolic acids	Phenolic acids	967160	987820	1303100	9	9	9	9	9	9	1684400	1473100	1470500	8828.1	17760	27122	382430	346500	530290	139230	123170	120620	9	9	9	9	9	9	238890	261380	296720	11323	8391.8	35235	133430	150650	157450	370470	416810	428170	405870	469050	--	--
pmp000013	506.142	C24H26O12	[M+H]+	Eupatilin-7-O-glucoside	Flavonoids	Flavones	7376	6976	13241	9	9	9	9	9	9	18123	37522	35051	3879.2	9	9	9	13086	9	36518	32623	39992	6417.7	9751.7	17063	9829.6	5701.8	6693	275100	252770	324110	1773.5	1685.3	2385	29278	27191	27902	38470	44311	42344	43592	46958	--	--
HJAP006	508.122	C23H24O13	[M+H]+	Syringetin-7-O-glucoside	Flavonoids	Flavonols	9	9	9	9	9	9	9	9	9	9	9	9	9	9	9	9	9	9	9	9	9	22668	25266	13664	101140	63043	86148	9	9	9	9	9	9	9	9	9	19150	19642	21262	18036	23014	--	--
Wmzn002116	516.127	C25H24O12	[M-H]-	3,5-Dicaffeoylquinic acid	Phenolic acids	Phenolic acids	4738.1	6732.8	6167.2	5607.5	8404.5	5828.1	9	9	9	15705	5036	10673	112420	150570	133590	22584	47618	40948	2244.2	5045.2	6161.8	5049	9	9	9	9	9	9	9	9	9	9	9	9	9	9	17438	17076	17992	14640	14320	--	--
pmn001384	516.127	C25H24O12	[M-H]-	Isochlorogenic acid C*	Phenolic acids	Phenolic acids	340270	64494	32291	22504	17123	8467.5	50636	22640	9846.9	18607	22035	64239	90931	21844	123900	26166	32448	109340	9	9	9	108630	136570	112220	105280	136410	90845	14495	28388	32428	11892	32228	14450	21122	26036	28570	71669	89789	65073	87433	83980	--	--
mws1584	516.127	C25H24O12	[M-H]-	1,3-O-Dicaffeoylquinic Acid (Cynarin)	Phenolic acids	Phenolic acids	3624.2	4028	19324	24516	12685	15798	38832	25374	32610	4942.8	5599.5	7597	3055.8	4588.2	2819.8	61813	58775	63663	9	9	9	9	9	3575.2	4871.5	3563.3	9	5128.8	9184	4846.5	11314	10242	7545.2	11963	7389	13286	18842	17243	11192	25504	15790	C10445	--
Li512115	516.127	C25H24O12	[M-H]-	Isochlorogenic acid B*	Phenolic acids	Phenolic acids	308720	45777	41424	18695	6356.5	5928.2	49190	19876	22854	22221	26252	53156	90440	63210	133960	99524	100240	90437	34682	15322	13938	113380	115070	102740	97454	119520	115720	9	9	9	4230.8	16142	16054	22924	23293	32296	53507	33180	50540	72328	87173	C10468	--
pmn001382	516.127	C25H24O12	[M-H]-	Isochlorogenic acid A	Phenolic acids	Phenolic acids	319130	61550	44138	21783	8661.8	11031	46980	20558	33078	25280	14901	45072	101640	73046	48452	92812	53673	64298	27194	4234.5	9100	135060	134300	129010	103500	111530	121470	8730.8	13616	21094	15970	30088	30350	25298	23965	30894	81515	100990	92630	87195	79398	--	--
Zmdp005767	516.127	C25H24O12	[M+H]+	Formononetin-7-O-(6''-Malonyl)glucoside	Flavonoids	Isoflavones	9	9	9	9	9	9	100090	44268	30647	9081.6	7327.4	7930.1	24597	21444	19648	9	9	9	10687	18088	18402	259260	360610	313550	315080	331480	319590	15486	15445	19729	27310	16997	27508	15088	17129	20332	123520	124070	129780	139070	118880	C16222	ko00943
pmn001498	516.335	C33H44N2O3	[M+CH3COOH-H]-	Isodendrocrepine	Alkaloids	Alkaloids	861250	2103600	639930	1166600	967430	1577100	1210100	1626000	1133200	12750000	13739000	13825000	612990	655480	512610	5859100	5451700	6114000	255220	204520	106690	576770	1176100	781530	213450	155600	199050	563800	192920	234260	3016700	1904300	1677500	109920	114840	59483	4365100	4348600	4399500	4473000	4513700	--	--
pmn001497	516.335	C33H44N2O3	[M+CH3COOH-H]-	Dendrocrepine	Alkaloids	Alkaloids	2485300	3948500	1209300	4180400	3089800	5905400	1659200	2199100	1867900	20564000	22987000	23708000	2163900	2026000	1704400	14785000	16291000	14145000	913020	475990	337940	1659700	8175900	2026900	358540	360300	709520	1300700	1304800	1594700	2535400	2092700	1811600	426440	358980	247990	7879900	7727600	7804400	8040200	8067000	--	--
Li512111	520.122	C24H24O13	[M-H]-	Isorhamnetin-3-O-(6''-acetylglucoside)	Flavonoids	Flavonols	9	9	9	22356	26842	38754	263770	239290	289070	32487	28921	27767	50029	30324	21474	32480	20755	15635	9	9	9	9	9	9	9	5034.8	3799.4	9	9	9	11277	13841	18059	12805	8009.3	6440.4	38918	26476	40959	42238	52919	--	--
Lmsp003655	520.194	C26H32O11	[M+H]+	Dehydrodiconiferyl alcohol-gamma'-O-glucoside	Phenolic acids	Phenolic acids	190910	173900	190160	100210	68787	71592	90738	71174	96951	1792700	2532000	2361100	4750100	3462700	3721300	332000	296970	393040	202850	254960	227710	236420	270470	232100	369750	350610	389840	1145500	1360100	835360	7317900	7011200	7948200	149370	74672	59480	645320	900270	1211200	879010	992100	--	--
pmn001378	520.194	C26H32O11	[M-H]-	Pinoresinol-4-O-glucoside	Lignans and Coumarins	Lignans	953450	928140	1146600	51375	37997	45893	17771	31636	59937	78308	74157	79850	3070100	2004300	2396200	9	9	9	1039800	878820	919270	30651	28773	35732	16483	10216	18250	216790	188260	173390	577680	464380	641460	21074	13920	11082	83302	131290	125790	109920	111170	C17529	--
Cmsp003083	520.194	C26H32O11	[M+H]+	Dehydrodiconiferyl alcohol-4-O-glucoside	Others	Others	220870	203400	217870	99622	58066	84534	104080	74205	61218	2290200	2472100	2300300	4310300	4327300	4208900	313370	331860	347600	226080	263930	279140	223100	237770	230220	279800	391990	320500	1123200	1178100	1150700	7485900	9626200	8763700	127980	83917	49184	770350	778700	1149300	845360	888260	--	--
pmb3041	522.101	C23H22O14	[M-H]-	Tricin-7-O-saccharic acid	Flavonoids	Flavones	205500	234610	191290	125600	112150	156340	92527	103830	96619	3787800	2982100	3417100	3816200	3862600	3343300	958370	1162300	1376800	2545200	3116300	2133600	702910	617670	549420	233360	191250	262410	1335100	1381800	1373000	6226600	5159300	5624000	88332	91142	64219	1366500	1687700	1496400	1357900	1801600	--	--
pmn001710	522.137	C24H26O13	[M-H]-	Rosmarinic acid-3'-O-glucoside	Phenolic acids	Phenolic acids	940740	781400	744460	1810700	874910	1452800	595940	449130	1237400	237130	225410	307070	503060	623470	868650	433790	351650	520310	54465	44216	37833	75539	55554	34086	12236	26093	19519	17321	17311	37702	81998	58132	120260	19426	25749	25993	437100	343620	288620	405720	293380	--	--
Lmyn003971	522.21	C26H34O11	[M-H]-	Dihydrodehydrodiconiferyl alcohol-4-O-β-D-glucopyranoside	Lignans and Coumarins	Lignans	70834	55937	39240	286580	214080	296640	496720	497520	535560	111740	195660	206470	340670	402610	473850	702270	996040	1171100	273960	395260	295810	808480	808090	740190	854990	923830	746160	167280	176370	154270	220160	305090	339330	122390	80471	59742	481500	650430	650100	487050	540710	--	--
Lmmn002274	522.21	C26H34O11	[M-H]-	Isolariciresinol-9'-O-glucoside	Lignans and Coumarins	Lignans	52752	52658	63840	377470	309490	426240	415330	503620	557140	216850	169460	123970	380250	515980	414660	1005100	936130	1173300	310990	355580	324510	820710	927440	839500	771700	557640	786160	191580	172270	200420	300010	256180	383370	99295	78589	79610	418830	496510	646140	586920	738630	--	--
HJN083	522.211	C26H34O11	[M-H]-	Lariciresinol-4'-O-glucoside	Lignans and Coumarins	Lignans	2519000	2372200	2478400	4335300	4698000	4936200	2269800	4034200	3504600	490940	885960	676350	1648700	1656100	2079400	1006300	853710	1178100	172010	190000	198730	136250	168710	110500	64817	65230	63953	124470	97003	150830	354000	353650	445770	67124	75611	61157	809650	795210	776930	799480	905480	--	--
Lmtn003096	524.226	C26H36O11	[M-H]-	Secoisolariciresinol 4-O-glucoside	Lignans and Coumarins	Lignans	44013	56544	60270	34328	26763	32279	276040	111650	84763	1368600	1726200	1873800	967040	915100	738450	440240	391530	625170	399170	480380	374490	1706800	1502700	1177000	858090	803730	602280	1774200	1913600	1667700	10226000	10141000	13671000	495080	474210	511360	1540400	1381800	1666300	1830900	1814100	--	--
pmb0746	526.148	C27H26O11	[M+H]+	Tricin-4'-O-(guaiacylglycerol)ether	Flavonoids	Flavones	9	2637.5	2086.8	9	9	9	9	9	9	9	2052.6	3271.9	2070.1	1469.6	2068.2	9	9	9	18454	24521	22121	15443	9961.5	18650	9176.2	12670	8631.7	63620	36194	43246	1208.9	2194.6	1531.4	3486.6	2315.2	1756.9	9427	12971	9110.8	13542	9895.1	--	--
Zmcn005156	530.142	C26H26O12	[M-H]-	4,5-O-Dicaffeoylquinic Acid Methyl Ester	Phenolic acids	Phenolic acids	9	9	9	9	9	9	9	9	9	73941	87647	78755	9	9	9	15718	20454	14475	220300	208950	187630	12095	8934.6	6164.8	9	9	9	645750	771410	829470	15627	7806.4	13457	137400	150860	220710	173870	192930	205170	211510	247510	--	--
Lmhn003801	532.122	C25H24O13	[M-H]-	Feruloylsinapoyltartaric acid	Phenolic acids	Phenolic acids	7183.8	2482.4	12643	4108	1242.2	993.7	19839	9541	10298	39785	53522	39922	18280	47847	28270	20497	7321.3	14606	9	993.85	9	616600	246120	527320	225920	384920	294740	2478.6	9	9	4189.6	1980.9	2221.8	8186.3	8297.6	13984	143270	171100	166750	184140	175610	--	--
pmn001375	536.189	C26H32O12	[M-H]-	1-Hydroxypinoresinol-1-O-Glucoside	Lignans and Coumarins	Lignans	9	9	9	9	9	9	9	9	9	9	9	9	372770	315490	340950	140810	131980	181420	9	9	9	9	9	9	9	9	9	9	9	9	118490	111180	102460	9	9	9	59017	69464	65185	94862	46864	--	--
mws1577	550.19	C23H34O15	[M-H]-	Genipin-1-O-gentiobioside	Terpenoids	Monoterpenoids	9	9	9	9	9	9	9	9	9	9	9	9	9	9	9	28712	28804	18529	4178.5	2585.5	3622.8	11562	14060	10823	19878	24566	13190	6753.2	14502	8325.2	9	9	9	165250	222800	140810	42172	53776	45066	54318	47314	C16965	--
Lmmn002260	552.221	C27H36O12	[M-H]-	5'-Methoxyisolariciresinol-9'-O-glucoside	Lignans and Coumarins	Lignans	187130	159380	221130	491520	305100	543920	9	9	9	618520	588100	630370	2148500	2190600	2346300	64252	101230	216270	59965	58702	55918	258390	196680	157470	216610	254210	461840	54744	49236	40520	744120	904890	841440	9	9	9	265370	390320	290730	245210	233830	--	--
Rfmb25702	562.205	C28H34O12	[M-H]-	Pinoresinol-4-O-(6''-acetyl)glucoside	Lignans and Coumarins	Lignans	68512	94788	128000	4382.5	9	9	9	9	9	43296	32462	50579	619450	460350	472220	9	9	9	20405	7985.1	13879	9	9	9	9	9	9	11489	4180.4	7475	111880	98149	78401	9	9	9	42357	31545	65191	62671	76383	--	--
mws1292	564.123	C26H28O14	[M+H]+	Isoschaftoside	Flavonoids	Flavonoid carbonoside	676200	264040	317160	3837200	4809000	4640900	2677700	3044700	4347900	2804600	2666400	3094400	53534	7548.5	17562	1489300	1218600	920140	29184	19115	25226	67459	91082	75140	21809	31218	19110	47120	61008	69407	3047.8	9	9	46715	72098	39054	706970	804820	656320	614680	1018100	--	--
Lmtp002642	564.148	C26H28O14	[M+H]+	Apigenin-8-C-(2''-glucosyl)arabinoside	Flavonoids	Flavonoid carbonoside	247170	236580	169570	1829300	1711600	2120500	1450000	1329600	1461600	35249	86573	42406	16921	2109.7	10418	88918	113330	55829	8790.1	8818	7189.2	47496	30506	27655	17782	11257	12764	49828	38354	24371	9	9	9	19272	55770	23349	158760	168980	129200	135400	200580	--	--
Lmtp002474	564.148	C26H28O14	[M+H]+	Apigenin-6-C-(2''-glucosyl)arabinoside	Flavonoids	Flavonoid carbonoside	2857200	1927300	2425600	20619000	22880000	20197000	12737000	16095000	19849000	4429400	4214600	3607600	129550	31764	68050	2272800	2437500	2529200	100810	97736	87946	256420	170810	188760	57998	53496	17064	302370	290480	245250	9	9	9	242550	239610	177840	2351600	2038000	2413000	2226100	2081300	--	--
Zmxp005470	578.127	C26H26O15	[M+H]+	Tricin-7-O-(6''-O-malonyl)glucoside	Flavonoids	Flavones	94627	181970	182060	9305.5	7426	8039	7643.1	7651.2	7822	912160	897060	871880	9	9	9	22661	23311	10869	1996700	1595300	1682200	23581	32091	32995	9	9	9	8429200	6940500	6155900	3596.5	1694.2	1598.4	159610	148280	140360	666640	747540	820060	699180	742030	--	--
Lmpp003930	578.142	C30H26O12	[M+H]+	Apigenin-7-O-(6''-p-Coumaryl)glucoside	Flavonoids	Flavones	67920	40959	79317	279590	297630	260130	2062200	1590200	1963300	9	9	9	12640	13134	10318	9	9	9	13992	29491	15836	10012	19313	19686	10432	12068	18182	58700	50606	49301	3025	3847.5	3064.5	32246	16665	25464	51030	53208	58160	37926	63877	--	--
Lmyp004081	578.164	C27H30O14	[M+H]+	Isovitexin-2''-O-rhamnoside	Flavonoids	Flavonoid carbonoside	21504	24342	21182	9	9	9	9	9	9	36856	68414	55310	9	9	9	74363	73790	60023	63216	33155	80944	9	9	9	9	9	9	305710	280290	354420	9	9	9	116240	118090	85842	55073	107900	51882	92810	68731	--	--
pme3227	578.164	C27H30O14	[M+H]+	Vitexin-2''-O-rhamnoside	Flavonoids	Flavonoid carbonoside	7216	28534	17089	9	9	9	68603	50185	121160	159990	109300	155110	2431.5	812.5	802	354940	281770	425980	58151	52535	36514	64614	74541	75879	44445	55630	44190	176170	213380	116500	1614	4871.2	1626.5	243680	248690	150750	197220	213490	137890	169230	202770	C12628	ko00944
mws0047	578.164	C27H30O14	[M+H]+	Apigenin-7-O-neohesperidoside (Rhoifolin)	Flavonoids	Flavones	9	114440	8109	9	9	9	9	9	9	7954800	8810300	7802700	9	9	9	1251200	1163000	1041600	9	9	9	9	9	9	9	9	9	9	9	9	5897.2	16578	7891.5	9	9	9	707810	679590	808660	852680	740200	C12627	ko00944
pmp001111	578.164	C27H30O14	[M+H]+	Violanthin	Flavonoids	Flavonoid carbonoside	259930	330650	417010	41884	42492	66407	45892	41238	64202	2995500	4482200	3317900	9	9	9	6353500	7081200	6435900	1092800	740860	837310	1650900	1612100	1546800	897910	881480	804610	3859400	3491300	2369800	19423	16506	16997	3824000	4400600	2486300	2646000	2930600	2885500	3216800	3500600	C10196	--
HJAP148	580.142	C26H28O15	[M+H]+	Kaempferol-3-O-sambubioside	Flavonoids	Flavonols	18411	129200	51145	33209	37447	24946	9	9	9	7334800	3885900	5629300	9	9	9	1508500	1215800	1207100	9	9	9	9	9	9	9	9	9	9	9	9	9	9	9	9	9	9	673290	595200	875560	537260	845080	--	--
Hmcp001769	580.142	C26H28O15	[M+H]+	Quercetin-3-O-rhamnosyl(1→2)arabinoside	Flavonoids	Flavonols	124130	699990	404090	159660	201510	144130	2853.2	16173	7295	40036000	36870000	37488000	132180	64522	22517	28951000	30503000	29036000	8079.2	18682	5685.8	9	9	9	9	9	9	9	9	9	9	9	9	9	9	9	3210500	3180400	3376600	3086600	3676200	--	--
mws0046	580.179	C27H32O14	[M-H]-	Naringenin-7-O-Neohesperidoside(Naringin)*	Flavonoids	Flavanones	185430	229170	163010	754440	752010	838480	379360	412900	501370	37218	53663	45474	6172.5	5475.8	4101	45371	49458	33482	12871	10842	4361.8	11146	7698.2	8375	4775.8	3358.8	3498.8	18568	25704	26585	9	9	9	5756.5	10220	12900	88560	90521	80295	97386	98583	C09789	ko00941
mws1066	580.179	C27H32O14	[M-H]-	Naringenin-7-O-Rutinoside(Narirutin)*	Flavonoids	Flavanones	27716	25482	25076	115190	137710	106590	64410	82730	60236	9	9	9	9	9	9	9	9	9	9	9	9	9	9	9	9	9	9	9	9	9	9	9	9	9	9	9	16874	12092	13539	11483	16880	C09793	--
Lmqn001932	580.216	C28H36O13	[M-H]-	Syringaresinol-4'-O-glucoside	Lignans and Coumarins	Lignans	9	6630	6336.8	9	9	9	9	9	9	9	9	9	9	9	9	106940	27930	62276	12667	11586	10482	29075	53738	77712	137820	94280	122580	9	9	9	30762	14658	43340	105470	48559	92574	74752	91862	72679	75318	109010	C10890	--
Zmhn001446	580.216	C28H36O13	[M-H]-	syringaresinol-4'-O-glucopyranosid	Lignans and Coumarins	Lignans	192660	207940	239820	3487700	3026100	2429000	2497100	3528100	2899600	90913	72330	53160	1076000	825550	1377300	525050	429380	506460	1230000	1497600	1211100	6146700	6297800	6719700	3544400	3443100	3305900	1375000	1303700	1405100	1505200	1390200	1199800	241000	293790	256970	2540400	3209000	3018300	3259400	4169300	--	--
pmb2936	592.179	C28H32O14	[M-H]-	Disinapoyl glucoside	Phenolic acids	Phenolic acids	204540	167720	169390	113490	44283	61996	58316	62476	68324	4071.1	4615.8	2561.8	348050	312190	200050	40700	28952	49102	9	9	9	491650	292220	323120	99189	184440	104550	9	9	9	3673.6	6230.9	1581.1	9347.9	11937	9611.4	104510	99782	141400	127660	134540	--	--
Rfmb056	592.216	C29H36O13	[M-H]-	Medioresinol-4'-O-(6'''-acetyl)glucoside	Lignans and Coumarins	Lignans	32270	13494	27342	14016	9351.7	8757.3	5010	8648.4	5111.3	4453.2	3023.9	9	461550	339750	318830	7967.9	8440.1	5507.4	15483	19780	19871	35026	36324	44209	13987	19563	12134	14673	17707	18948	116780	71670	104300	9	9	9	36879	48657	72719	76669	61036	--	--
Zmjp003291	594.158	C27H30O15	[M+H]+	"Vitexin-2""-O-galactoside"	Flavonoids	Flavonoid carbonoside	60123	50942	64085	269120	238040	211120	191450	162420	267700	52129	62035	88492	3191	2927.2	7438.8	129570	93002	124910	92646	92823	49333	50960	167250	63520	192640	212870	156710	69542	64614	61608	5724.5	8228.8	3871.5	519440	421500	361490	296560	250930	280920	256790	354940	--	--
MWSslk254	594.158	C27H30O15	[M+H]+	Kaempferol-3-O-glucorhamnoside	Flavonoids	Flavonols	30782	263960	98914	114810	158330	98278	35198	54768	92314	5228200	3792300	3656700	35792	63189	30782	1369700	1473100	1500300	9	9	9	9	9	9	9	9	9	9	9	9	12469	16740	9162.8	9	9	9	1464200	1531800	1305900	1472200	1480700	--	--
pmp001106	594.158	C27H30O15	[M+H]+	Vitexin-2''-O-glucoside	Flavonoids	Flavonoid carbonoside	1094600	792250	1106900	3393600	3906200	4617300	4169500	3260600	4727000	574800	870520	572910	31956	16837	23017	969120	880750	676780	1164100	1289200	1372300	848940	2504000	1470600	3078800	3006100	2913700	1245000	1263000	1221200	38966	52686	43184	9183900	5326700	5426800	3135600	3951200	4550300	4217600	4520400	C04024	ko00944
Lmsp004670	594.158	C27H30O15	[M+H]+	Kaempferol-3-O-glucoside-7-O-rhamnoside	Flavonoids	Flavonols	27425	245890	81613	97245	145590	99974	26554	41139	48756	4208500	4880400	3897000	27261	41778	30810	1567000	1536100	1276000	9	9	9	9	9	9	9	9	9	9	9	9	11630	16665	9100	9	9	9	1417600	1266800	1534900	1326400	1528000	--	--
MWSHY0080	594.158	C27H30O15	[M+H]+	Luteolin-7-O-neohesperidoside (Lonicerin)	Flavonoids	Flavones	55671	292460	84598	122510	155630	104480	48018	72650	80412	4566200	4407300	3568400	38379	48601	28674	1358200	1438200	1690200	9	9	9	9	9	9	9	9	9	9	9	9	6598	9932	10042	9	9	9	1485800	1336400	1427900	1195200	1372600	C12630	ko00944
MWSslk146	594.158	C27H30O15	[M+H]+	4'-O-Glucosylvitexin	Flavonoids	Flavonoid carbonoside	21901	14602	28460	128160	98573	107010	140810	127910	232560	121200	80770	99309	6834	12853	6442	85502	73335	137110	105820	130680	113900	31702	18414	22701	9	9	31026	21356	25507	46236	9	9	9	42740	37982	44957	116870	71962	97889	76893	63415	--	--
mws1073	594.158	C27H30O15	[M+H]+	Apigenin-6,8-di-C-glucoside (Vicenin-2)	Flavonoids	Flavonoid carbonoside	3347000	3390500	3360500	12592000	12482000	14612000	11330000	12916000	14080000	1716900	2189300	1901200	141230	55284	52446	2393100	2224200	1765300	3469600	4959900	3151600	3596800	6088100	4003200	9214700	11092000	8563500	3531500	4011000	3407200	129050	128190	126830	25686000	21810000	15817000	12934000	12635000	12340000	13787000	13160000	C10195	--
pme1665	594.158	C27H30O15	[M-H]-	Isovitexin-7-O-glucoside(Saponarin)	Flavonoids	Flavonoid carbonoside	55222	37468	55224	154020	137690	173010	99859	155490	188420	18154	27761	17690	3956.8	1653.5	5592.8	34439	30444	17129	274860	236070	179910	81127	91368	57871	169940	205150	149030	183130	228190	179890	9	9	9	324850	368950	387180	255220	287350	289290	308950	204880	C08064	--
MWSHY0061	594.158	C27H30O15	[M+H]+	Kaempferol-3-O-neohesperidoside	Flavonoids	Flavonols	34325	292240	67142	99340	143500	110620	45438	55643	61588	3577200	4431000	5164100	21338	45218	35522	1521900	1225800	1324900	3409	9	9	9	9	9	9	9	9	9	9	9	9977.5	23256	5815	9	9	9	1308000	1179200	1380900	1259800	1165100	--	--
pme1605	594.158	C27H30O15	[M-H]-	Kaempferol-3-O-robinobioside(Biorobin)	Flavonoids	Flavonols	355890	1231000	387590	614940	858280	546550	282970	373010	506640	18914000	14797000	16771000	269760	299470	216660	11450000	9789300	14116000	9	9	9	9	9	9	9	9	9	13743	10137	9332	9	9	9	9	9	9	10488000	11273000	14088000	12637000	15226000	--	--
MWSHY0050	594.158	C27H30O15	[M+H]+	Kaempferol-3-O-rutinoside(Nicotiflorin)	Flavonoids	Flavonols	30480	341770	102220	189450	176240	99540	38544	62503	53840	3913800	4064600	4405400	22392	36718	30777	1635200	1525800	1664600	9	9	9	9	9	9	9	9	9	9	9	9	14066	9140.5	9893.2	9	9	9	1442300	1543600	1353100	1572200	1425800	C21833	ko00944,ko01110
mws1661	608.174	C28H32O15	[M+H]+	Diosmetin-7-O-rutinoside (Diosmin)	Flavonoids	Flavanones	510670	6686.8	17128	23631	39884	30780	158910	12010	27006	64342	48026	81549	10698	3570	46896	15464	26752	15845	25362	3576.5	7814	9	9	9	5004.8	9	9	128360	108930	130570	11974	2885	7162.2	26304	38963	15757	50948	48994	53476	60452	42887	C10039	--
Lmmp000897	610.132	C30H26O14	[M+H]+	Gallocatechin-(4α→8)-gallocatechin	Flavonoids	Flavanols	47292	14649	17315	9	9	9	9	9	9	9	9	9	9	9	9	844630	1632900	1842400	9	9	9	9	9	9	9	9	9	9	9	9	9	9	9	9	9	9	114960	134480	114830	152720	160220	--	--
Hmpp002612	610.153	C27H30O16	[M+H]+	Luteolin-7-O-gentiobioside	Flavonoids	Flavones	15264	43104	23544	30967	51088	50330	36476	32858	100100	7887100	6271900	6708600	91216	89566	88555	1100300	1176300	1757500	829.75	9	9	8945.5	16208	12576	25099	13766	26702	9	9	9	9872.9	8131.2	5687.5	3245.2	8884.5	2843.8	352580	333830	309700	404920	420330	--	--
Lmsp004166	610.153	C27H30O16	[M+H]+	Quercetin-3-O-glucoside-7-O-rhamnoside	Flavonoids	Flavonols	4130100	2504700	5566900	7933600	7377600	4805400	2273600	2147700	4738800	20110000	25478000	20014000	346260	161430	162790	15060000	13130000	13641000	292940	107120	55214	9	9	9	9	9	9	9	9	9	9	9	9	9	9	9	2635600	2998500	2978600	3009600	2520800	--	--
pmb0665	610.153	C27H30O16	[M+H]+	Orientin-7-O-glucoside	Flavonoids	Flavonoid carbonoside	48676	58440	172200	163740	207380	133180	57182	57816	100800	578080	701070	797810	9	9	9	516740	332710	308500	9	9	9	9	9	9	9	9	9	9	9	9	9	9	9	9	9	9	58988	70074	90791	72937	105320	--	--
pmn001583	610.153	C27H30O16	[M-H]-	Quercetin-3-O-robinobioside	Flavonoids	Flavonols	1532300	1356200	5166200	8213200	9353900	5556700	4006700	3591700	8467400	24306000	22440000	26513000	138380	91603	78055	25016000	23290000	21839000	19648	2667	6577.5	9767.2	76030	30447	9	9	9	9	9	9	21410	12564	11422	3082500	2427100	2068400	6513000	9709600	9484500	9686000	10476000	--	--
Zmjp003031	610.153	C27H30O16	[M+H]+	Orientin-2''-O-galactoside	Flavonoids	Flavonoid carbonoside	9	9	9	9	9	9	5876.5	24181	18286	61207	120120	59545	19873	14544	20601	1447500	806420	1389700	9	9	9	9	9	9	9	9	9	9	9	9	9	9	9	65342	29218	21332	122740	101350	128960	161390	117520	--	--
pmb0624	610.153	C27H30O16	[M+H]+	Isoorientin-7-O-glucoside	Flavonoids	Flavonoid carbonoside	9	9	9	9	9	9	66733	56420	53252	9	9	9	9	9	9	90710	111570	72968	9	9	9	97625	143200	124850	319380	315480	220580	11899	11702	9404.2	9	9	9	95550	59855	90226	70408	68534	72129	62691	71756	--	--
Lmbp002592	610.153	C27H30O16	[M+H]+	Kaempferol-3,7-di-O-glucoside	Flavonoids	Flavonols	9	9	9	9	9	9	9	9	9	9	9	9	9	9	9	1188600	1498800	1529400	9	9	9	9	9	9	9	9	9	9	9	9	9	9	9	9	9	9	137940	200090	173010	217000	166790	--	--
MWSHY0067	610.153	C27H30O16	[M+H]+	Quercetin-3-O-rutinoside (Rutin)	Flavonoids	Flavonols	9	9	9	9	9	9	9	9	9	5206700	5888400	4703900	9	9	9	1238000	1248100	1212100	9	9	9	210740	551740	903450	279820	342550	212850	128940	9	12381	129520	174240	137130	2813900	2333700	1035800	684820	793420	962570	795510	871220	C05625	ko00944,ko01100,ko01110
Lmjp002461	610.153	C27H30O16	[M+H]+	Quercetin-3-O-neohesperidoside	Flavonoids	Flavonols	2892300	2402000	5768100	7379400	6416000	4741900	1812800	2354600	5626100	22661000	20694000	24427000	236060	182830	132900	15354000	12033000	13335000	9	9	9	14664	32484	41237	9	9	9	9	9	9	72665	109960	41401	9	9	9	2797300	3102100	3021000	3450200	3312600	--	--
Smhp003438	610.153	C27H30O16	[M+H]+	Luteolin-6,8-di-C-glucoside	Flavonoids	Flavonoid carbonoside	11507	19157	6623.2	9131	5495.2	10551	33247	17904	8991	26818	34102	24970	1821	1837.5	3049	316990	401800	227390	6774.2	14274	18356	158920	299120	266230	509770	479310	587990	601920	665550	586780	3659.8	3722.5	6850	3110800	3321200	3361100	806920	910300	1065100	876220	798310	C10102	--
Lmmp003091	610.153	C27H30O16	[M+H]+	Quercetin-3-O-(4''-O-glucosyl)rhamnoside	Flavonoids	Flavonols	9	9	9	9	9	9	9	9	9	5405000	5783800	5708700	9	9	9	1524500	1464800	1222400	9	9	9	285150	528030	909470	204570	227090	267650	9	9	14039	91802	159630	263730	2431800	2310200	1619500	1034100	811460	827080	952650	1076900	C17563	--
Rfmb26201	622.226	C30H38O14	[M-H]-	Syringaresinol-4'-O-(6''-acetyl)glucoside	Lignans and Coumarins	Lignans	27936	24377	32460	55071	140910	125300	60557	120390	112640	4719.2	8378	6185.7	245620	185020	254770	50165	32784	49434	23551	30704	17947	298760	423020	249540	90521	91845	138310	53138	58052	50379	323180	349370	368440	28431	41128	16100	165080	174260	144760	221310	236670	--	--
pmp000241	624.133	C27H28O17	[M+H]+	Luteolin-6-C-(2''-glucuronyl)glucoside	Flavonoids	Flavonoid carbonoside	6136.2	7860	9928.2	17700	21222	15132	195430	73166	49914	74338	94800	62845	9	9	9	203190	258440	165730	66027	83018	78204	293350	343760	339220	1464400	1226700	1480100	943800	1173800	975000	7927.5	4984.2	10864	2274800	1895400	1264300	567350	565120	675310	481320	396370	--	--
Hmjp002999	624.162	C28H32O16	[M+H]+	Isorhamnetin-3-O-rutinoside (Narcissin)	Flavonoids	Flavonols	9	9	9	9	9	9	9	9	9	94834	54420	48009	65242	1433000	154820	67129	55214	54410	20013	6420.5	7537.8	159360	192680	203360	111320	120320	178320	429680	448300	413360	8382500	8434100	8318300	519040	540140	352020	608110	562180	635120	751460	695930	--	--
HJAP120	624.168	C28H32O16	[M+H]+	Rhamnetin-3-O-Rutinoside	Flavonoids	Flavonols	9	9	9	9	9	9	9	9	9	56923	34505	55175	54698	1291700	181040	80698	74401	42159	21979	18432	10569	135180	175280	214400	115880	207700	195570	412450	391020	368900	7917600	8371700	8768800	647810	618650	459670	631420	677020	642280	711420	725010	--	--
HJN051	624.168	C28H32O16	[M-H]-	Tamarixetin-3-O-rutinoside	Flavonoids	Flavonols	9	9	9	9	9	9	9	9	9	9	9	9	9	43102	9359.2	5345	2125.2	7101.2	9	9	9	9887.2	25141	25502	15724	29860	17253	28591	16528	23123	296090	324230	368520	47810	31475	34832	50389	41747	79870	38559	35148	--	--
Lmsp004721	624.169	C28H32O16	[M+H]+	Tamarixetin-3-O-glucoside-7-O-rhamnoside	Flavonoids	Flavonols	9	9	9	9	9	9	9	9	9	70738	46908	42062	52848	1351100	190390	48245	57828	49891	11986	6879.2	12856	138760	256000	258520	96952	155020	197100	356840	400830	394270	7644100	7839400	8107700	525940	670620	490340	492550	722030	697190	389480	589080	--	--
pmb0623	624.169	C28H32O16	[M+H]+	Chrysoeriol-6-C-glucoside-7-O-glucoside	Flavonoids	Flavonoid carbonoside	9	9	9	9	9	9	9	9	9	41957	30317	49590	9	9	9	9	9	9	7637.2	3829.5	5710.8	9	9	9	9	9	9	710880	455330	337080	9	9	9	9	9	9	124370	128780	112760	145400	113450	--	--
Lmhp003217	624.169	C28H32O16	[M+H]+	2'-Hydoxy,5-methoxyGenistein-O-rhamnosyl-glucoside	Flavonoids	Isoflavones	9	9	9	9	9	9	9	9	9	28301	54948	31599	47972	1244900	179110	40235	104960	44308	15217	5618.5	12012	119720	217880	202140	130600	164380	185330	274110	460690	365260	8157700	7693100	8973200	565960	665770	438460	529760	650010	738480	883270	722670	--	--
MWSHY0064	624.169	C28H32O16	[M+H]+	Isorhamnetin-3-O-neohespeidoside	Flavonoids	Flavonols	9	9	9	9	9	9	9	9	9	66007	47224	60322	41578	1350600	174510	52351	65451	68367	9597	6017.2	6440	143540	195040	199170	111000	184930	231310	446590	436360	441940	7292100	7928800	7977700	507090	616440	366600	622680	723200	631400	702150	641960	--	--
Lmmp002463	624.169	C28H32O16	[M+H]+	Sexangularetin-3-O-glucoside-7-O-rhamnoside	Flavonoids	Flavonols	9	9	9	9	9	9	9	9	9	55387	36768	53102	52384	1291700	191840	59997	85127	67180	13604	6421.5	7589.2	167490	192530	189250	126900	181980	137310	374740	462870	359430	8449500	8561700	7526700	598360	567060	493220	477250	650580	716390	691770	615360	--	--
Lmmp002963	624.169	C28H32O16	[M+H]+	6-C-Methylquercetin-3-O-rutinoside	Flavonoids	Flavonols	183820	61498	60443	345500	579820	284770	344190	440870	425370	362140	382770	286390	63397	66077	62800	125710	76590	129930	70550	31488	9631	9	9	9	9	9	9	9	9	9	9	9	9	9	9	9	92794	67490	127350	96210	121260	--	--
Lmnp002584	624.169	C28H32O16	[M+H]+	Hispidulin-8-C-(2''-O-glucosyl)glucoside	Flavonoids	Flavonoid carbonoside	10381	15439	16062	26632	25371	16862	98923	79234	67785	442400	461680	442470	2975.2	2557.5	3307	134670	187210	199210	160120	251460	122370	89079	87920	97779	43048	40661	41320	1522900	1458800	1688900	7628.8	4978.2	7972.1	648840	438680	619010	541940	567010	544220	554840	335100	--	--
pmp000127	624.169	C28H32O16	[M+H]+	Chrysoeriol-6,8-di-C-glucoside	Flavonoids	Flavonoid carbonoside	23306	43863	38340	48906	24536	32822	395050	146060	91318	137930	264410	148400	5599.1	10464	7152.3	680550	717920	364970	202540	285680	169490	711780	935090	825360	2383800	3672100	2219800	3624100	3458500	3269000	29342	14451	33686	5976800	4578100	4197900	1657000	2213100	2319600	2496300	2009300	--	--
Hmln002149	624.205	C29H36O15	[M-H]-	Acteoside	Phenolic acids	Phenolic acids	9	9	9	9	9	9	9	9	9	10210	13778	9300.5	9	9	9	9	9	9	9	9	9	9	9	9	9	9	9	60722	66097	136980	27446	9	9	9	9	9	24768	24912	36664	27991	18813	C10501	--
pmb0645	626.185	C28H34O16	[M+H]+	Hesperetin-6-C-glucoside-7-O-glucoside	Flavonoids	Flavonoid carbonoside	9	9	9	9	9	9	45308	82770	165980	9	9	9	9	9	9	104710	110740	94321	9	9	9	9	9	9	9	9	9	9	9	9	15659	7810.6	17993	357450	374490	242200	41946	50180	48613	48256	43804	--	--
pmb0618	626.185	C28H34O16	[M+H]+	Hesperetin-8-C-glucoside-3'-O-glucoside	Flavonoids	Flavonoid carbonoside	9	9	9	78859	165330	58400	302690	282110	486580	64795	131100	81961	2739.5	6585	4062	739040	1031400	992930	9	9	9	9	9	9	9	9	9	9	9	9	9	9	9	544390	568440	580200	251210	259850	216860	247690	288890	--	--
Hmcp001578	640.163	C28H32O17	[M+H]+	Isorhamnetin-3,7-O-diglucoside	Flavonoids	Flavonols	9	9	9	76881	124960	96022	116680	130320	185220	19662	7659.8	11400	4695	8810.8	9	9	9	9	9	9	9	18339	13371	7339.8	9	9	9	9	9	9	5100	21485	21258	108110	87966	103380	58518	34693	43448	36576	39115	--	--
pmb0578	654.158	C32H30O15	[M+H]+	Luteolin-7-O-(6''-sinapoyl)glucoside	Flavonoids	Flavones	9	9	9	9	9	9	9	9	5762.1	11490	22194	13994	9	9	9	46331	67290	59122	4424.9	6546.1	3057	28129	31605	23954	29897	29554	24712	9246.6	8487.5	11470	9	9	9	66927	36399	22960	27263	33569	33420	34966	22150	--	--
Lmgp003803	654.18	C29H34O17	[M+H]+	5,7,4'-Trihydroxy-6,8-dimethoxyisoflavone-7-O-galactoside-rhamnose	Flavonoids	Isoflavones	52235	68611	74358	3290.2	1304.2	3875.2	25767	24562	3400.5	62064	90342	51681	9	9	9	32853	18186	4194.2	1215800	1368400	1141800	358500	437280	384480	315780	230370	346540	895900	856390	868360	3348	6767.8	3330.2	310400	277280	346760	446170	391070	387640	558680	511250	--	--
Lmnp002616	654.18	C29H34O17	[M+H]+	Cirsiliol-8-C-(2''-glucosyl)glucoside	Flavonoids	Flavonoid carbonoside	76347	96950	81059	9	9	9	26962	12277	5163.8	93568	92146	94195	9	9	9	18919	17380	36793	1747000	1455700	1202900	606010	631730	600480	611260	291590	369240	1223900	1094400	1303400	9	9	9	481430	525470	431630	566620	424620	634550	590520	646390	--	--
Zmxp004503	654.18	C29H34O17	[M+H]+	Tricin-5,7-O-diglucoside	Flavonoids	Flavones	47265	83615	94804	9	9	9	40080	3402.2	14545	76276	95794	99934	4327.8	9	9	37545	15306	7611.8	1707800	1619900	1559700	689430	440640	409870	396420	297940	374590	1194600	850720	1086800	6766	9	9	537570	371040	352990	538750	603430	571390	560180	715210	--	--
mws1153	666.216	C31H38O16	[M-H]-	2'-Acetylacteoside	Phenolic acids	Phenolic acids	9	9	9	9	9	9	9	9	9	96564	97731	112470	9	9	9	9	9	9	9	9	9	9	9	9	9	9	9	1397100	798440	1934100	9	9	9	9	9	9	179280	109780	82211	127800	146380	--	--
pmb0579	668.174	C33H32O15	[M+H]+	Chrysoeriol-7-O-(6''-sinapoyl)glucoside	Flavonoids	Flavones	2393.1	3998.3	1070.1	1808.6	3457.6	1537.2	9	9	9	3474.2	3756.7	9	9	9	9	25793	43713	46627	9	1889.5	2416.1	157440	132010	119320	72373	89001	98076	98575	114990	166390	9	9	9	281470	90380	72433	44949	67569	75013	88206	68701	--	--
pmn001370	682.247	C32H42O16	[M-H]-	Pinoresinol-4,4'-O-di-O-glucoside	Lignans and Coumarins	Lignans	49478	69122	63474	56207	59710	48754	66286	77962	66284	81606	151640	131240	908940	1009600	766210	80814	110290	74301	255240	344620	323770	443240	534980	333690	216110	398530	291150	338430	372950	433560	2070600	2735000	2055200	22503	20408	9	412640	472760	484940	431700	548550	--	--
pmb0738	698.185	C34H34O16	[M+H]+	Tricin-7-O-(2''-Sinapoyl)glucoside	Flavonoids	Flavones	1845.4	2099.7	2080.2	9	9	9	9	9	9	9	9	9	9	9	9	9	9	9	10209	9157.8	7656.6	11984	7422.3	12640	8459.3	10644	10494	13379	17034	12271	9	9	9	9	4623.6	2842.1	4084.9	5931.6	11316	6868.7	7109.9	--	--
pmn001368	700.258	C32H44O17	[M-H]-	Olivil-4,4'-Di-O-glucoside	Lignans and Coumarins	Lignans	9	9	9	13663	6536.6	21196	12189	24452	13163	9	9	9	124080	142650	155230	17162	17959	12810	9	9	9	14030	14566	22404	22486	53539	38739	9	9	9	23936	28259	27215	9	9	9	31867	30658	17976	25104	23974	--	--
Zmhp003322	740.195	C36H36O17	[M+H]+	Isovitexin-2''-O-(6'''-p-coumaroyl)glucoside	Flavonoids	Flavonoid carbonoside	10242	13101	22526	27678	38929	38050	83472	45827	40944	8536	17632	20902	9	2343.2	9	47487	9	31851	105360	92384	76546	31744	26648	19352	14608	14098	14466	55225	59710	76127	3091.5	9	4005	262030	309420	275810	32940	34240	30970	33756	45021	--	--
pmb0680	740.195	C36H36O17	[M+H]+	Vitexin-7-O-(6''-p-coumaroyl)glucoside	Flavonoids	Flavonoid carbonoside	22498	44478	46956	19186	11770	14220	58516	23292	12930	140130	136190	136270	9	9	9	56001	44934	80919	169130	221070	158970	29404	30217	32049	99264	73912	57066	74534	75438	56092	9	9	9	79722	93012	63971	82786	94104	89254	85064	63252	--	--
Lmzn001875	742.232	C33H42O19	[M-H]-	Naringenin-7-O-Rutinoside-4'-O-glucoside	Flavonoids	Flavanones	1154	4002.8	22810	145440	189870	95694	8483	12594	9012.8	19140	19392	9727.5	5132.2	9126.8	14686	847640	478340	446810	9	9	9	9	9	9	9	9	9	9	9	9	9	9	9	9	9	9	119770	113820	119130	108510	138210	--	--
pmb0678	770.206	C37H38O18	[M+H]+	Vitexin-7-O-(6''-feruloyl)glucoside	Flavonoids	Flavonoid carbonoside	122890	241800	322900	568280	825060	916690	1621800	1454300	832180	103950	136880	103940	9	9	9	1565900	1403200	1531800	5136000	5572900	6302300	7395600	7866700	5148500	8960700	11367000	8165100	1160200	973180	1002400	73730	71588	84608	10493000	13529000	9744100	6183700	6919000	6374200	7498700	6699900	--	--
mws1150	786.258	C35H46O20	[M-H]-	Echinacoside	Phenolic acids	Phenolic acids	9	9	9	9	9	9	9	9	9	5114.5	2279	9	1714.2	7896.2	4504	9	9	9	3973.2	5642	5674	9	9	9	9	9	9	57869	42160	34132	103920	132240	80392	9	9	9	11296	19651	22176	16856	13484	C10450	--
pmb0676	800.216	C38H40O19	[M+H]+	Chrysoeriol-8-C-glucoside-7-O-(6''-feruloyl)glucoside	Flavonoids	Flavonoid carbonoside	45910	33997	22828	243580	248680	256310	320540	236660	295190	9	9	9	9	9	9	7498.1	20270	7383	240830	281510	310480	2006100	2070900	1530200	1649700	1394700	1489900	17865	18244	13041	5234.2	4587	10620	181070	198060	147560	304590	303750	387790	343820	323480	--	--
